# Supplementary material for: Massive Autophosphorylation of the Ser/Thr-Rich Domain Controls Protein Kinase Activity of TRPM6 and TRPM7
Source: PLoS One. 2008 Mar 26;3(3):e1876. doi: 10.1371/journal.pone.0001876 (PMC2267223; doi:10.1371/journal.pone.0001876)
Supplement: Table S1 — TRPM7 phosphopeptides detected in WT and KD TRPM7-C-long by LC-MS/MS. (0.20 MB XLS) [file pone.0001876.s001.xls]

## Sheet: FINAL
Description	Time	phosphosites	Site position	Site position	m/z	mass relative error [ppm]	Charge	Score	delta score	Modifications	score	PTM score	and PTM score	nr validated	scantype
			construct	full length		Absolute calibrated			Peptide		PTM	delta	SUM Mascot	phosphosites
TRPM7-C KD	+	EFNFPEAGSSSGALFPSAVpSPPELR	S-222	S-1361	1337.11	5.23666	2	77	27.9	1Phospho	40.8811	17.45	117.881	53	MS2
TRPM7-C KD	+	EFNFPEAGSSSGALFPSAVpSPPELR	S-222	S-1361	1337.12	0.900524	2	74	38.1	1Phospho	34.4466	15.93	108.447	53	MS2
TRPM7-C KD	+	EFNFPEAGSSSGALFPSAVpSPPELR	S-222	S-1361	891.748	0.476126	3	59	25.8	1Phospho	88.0819	24.51	147.082	53	MS2
TRPM7-C KD	+	EFNFPEAGSSSGALFPSAVpSPPELR	S-222	S-1361	891.748	1.26199	3	50	20.5	1Phospho	88.0819	24.51	138.082	53	MS2
TRPM7-C KD	+	EFNFPEAGSSSGALFPSAVpSPPELR	S-222	S-1361	891.748	1.03745	3	50	16.4	1Phospho	106.624	17.51	156.624	53	MS2
TRPM7-C KD	+	EFNFPEAGSSSGALFPSAVpSPPELR	S-222	S-1361	1337.12	0.222132	2	49	13.5	1Phospho	70.8596	22.45	119.86	53	MS2
TRPM7-C KD	+	EFNFPEAGSSSGALFPSAVpSPPELR	S-222	S-1361	891.748	0.476126	3	40	15.4	1Phospho	97.194	33.62	137.194	53	MS2
TRPM7-C KD	+	KEFNFPEAGSSSGALFPSAVpSPPELR	S-222	S-1361	934.448	0.31335	3	15	1.4	1Phospho	45.9226	12.43	60.9226	53	MS2
TRPM7-C KD	+	LGSSSTSIPHLSpSPPTK	S-257	S-1396	888.432	3.34537	2	36	6.3	1Phospho	99.6331	20.86	135.633	21	MS2
TRPM7-C KD	+	LGSSSTSIPHLSpSPPTK	S-257	S-1396	888.436	0.598604	2	32	2.8	1Phospho	99.6331	10.65	131.633	21	MS2
TRPM7-C KD	+	LGSSSTSIPHLSpSPPTK	S-257	S-1396	888.435	0.19019	2	32	5.8	1Phospho	88.9837	10.21	120.984	21	MS2
TRPM7-C KD	+	RPpSTEDTHEVDSK	S-364	S-1503	790.835	0.163338	2	46	9.9	1Phospho	53.0492	9.2	99.0492	52	MS2
TRPM7-C KD	+	RPpSTEDTHEVDSK	S-364	S-1503	790.835	0.289947	2	35	8.6	1Phospho	43.8544	8.51	78.8544	52	MS2
TRPM7-C KD	+	RPpSTEDTHEVDSK	S-364	S-1503	527.559	0.999762	3	21	4.3	1Phospho	27.5535	6.96	48.5535	52	MS2
TRPM7-C KD	+	RPpSTEDTHEVDSK	S-364	S-1503	527.557	1.46912	3	17	0.2	1Phospho	73.2859	10.42	90.2859	52	MS2
TRPM7-C KD	+	RPpSTEDTHEVDSK	S-364	S-1503	527.559	1.18968	3	16	4.2	1Phospho	62.8719	9.82	78.8719	52	MS2
TRPM7-C KD	+	RPpSTEDTHEVDSK	S-364	S-1503	527.559	0.809848	3	13	0	1Phospho	35.3351	7.79	48.3351	52	MS2
TRPM7-C WT	-	DDKFHpSGSEER	S-52	S-1191	462.85	8.99733	3	14	2.7	1Phospho	73.5464	11.25	87.5464	3	MS3
TRPM7-C WT	+	DDKFHpSGSEER	S-52	S-1191	693.77	0.0370037	2	21	5.8	1Phospho	73.5464	21.81	94.5464	3	MS3
TRPM7-C WT	+	DDKFHpSGSEER	S-52	S-1191	693.771	0.973428	2	15	0.6	1Phospho	73.5464	11.25	88.5464	3	MS3
TRPM7-C WT	-	DDKFHSGpSEER	S-54	S-1193	693.771	0.693948	2	34	7.7	1Phospho	60.7902	10.33	94.7902	5	MS2
TRPM7-C WT	-	DDKFHSGpSEER	S-54	S-1193	462.848	2.16589	3	31	2.4	1Phospho	62.297	10.56	93.297	5	MS3
TRPM7-C WT	-	DDKFHSGpSEER	S-54	S-1193	462.849	0.000660761	3	29	10.3	1Phospho	62.297	29.41	91.297	5	MS3
TRPM7-C WT	-	DDKFHSGpSEER	S-54	S-1193	693.771	0.455158	2	26	2.7	1Phospho	51.74	9.82	77.74	5	MS3																												delta PTM score >5
TRPM7-C WT	+	DDKFHSGpSEER	S-54	S-1193	462.849	7.81953	3	12	6.7	1Phospho	41.9173	17.19	53.9173	5	MS3
TRPM7-C WT	-	TLTAQKApSEASK	S-116	S-1255	657.819	1.28313	2	68	19.2	1Phospho	174.387	43.95	242.387	22	MS3
TRPM7-C WT	-	TLTAQKApSEASK	S-116	S-1255	657.819	0.521879	2	71	29	1Phospho	144.526	40.57	215.526	22	MS3
TRPM7-C WT	-	TLTAQKApSEASK	S-116	S-1255	657.821	1.74652	2	60	6.7	1Phospho	159.171	55.21	219.171	22	MS3
TRPM7-C WT	-	TLTAQKApSEASK	S-116	S-1255	657.821	1.99128	2	60	2.6	1Phospho	91.5742	43.51	151.574	22	MS2
TRPM7-C WT	-	TLTAQKApSEASK	S-116	S-1255	657.821	1.78362	2	58	12.6	1Phospho	103.963	45.98	161.963	22	MS2
TRPM7-C WT	-	TLTAQKApSEASK	S-116	S-1255	657.821	2.91206	2	55	10.3	1Phospho	144.526	40.57	199.526	22	MS3
TRPM7-C WT	-	TLTAQKApSEASK	S-116	S-1255	657.819	1.90748	2	52	18.4	1Phospho	130.444	38.87	182.444	22	MS3
TRPM7-C WT	-	TLTAQKApSEASK	S-116	S-1255	657.819	0.956867	2	48	13.8	1Phospho	22.7909	6.64	70.7909	22	MS2
TRPM7-C WT	-	TLTAQKApSEASK	S-116	S-1255	657.819	1.87591	2	37	16.6	1Phospho	91.5742	33.59	128.574	22	MS2
TRPM7-C WT	-	TLTAQKApSEASK	S-116	S-1255	657.819	1.11466	2	33	8.7	1Phospho	91.5742	33.59	124.574	22	MS2
TRPM7-C WT	+	TLTAQKApSEASK	S-116	S-1255	657.819	0.852147	2	58	15.5	1Phospho	91.5742	33.59	149.574	22	MS2
TRPM7-C WT	+	TLTAQKApSEASK	S-116	S-1255	657.819	0.090429	2	51	6	1Phospho	144.526	40.57	195.526	22	MS3
TRPM7-C WT	+	TLTAQKApSEASK	S-116	S-1255	657.819	0.670812	2	50	8.7	1Phospho	144.526	52.96	194.526	22	MS3
TRPM7-C WT	+	TLTAQKApSEASK	S-116	S-1255	658.312	0.358333	2	47	8.3	1Phospho 1Deamidation	38.8461	16.06	85.8461	22	MS2
TRPM7-C WT	+	TLTAQKApSEASK	S-116	S-1255	658.312	1.8756	2	41	0.2	1Phospho 1Deamidation	103.963	12.39	144.963	22	MS3
TRPM7-C WT	+	TLTAQKApSEASK	S-116	S-1255	657.819	1.61339	2	39	17.2	1Phospho	79.7678	40.92	118.768	22	MS2
TRPM7-C WT	+	TLTAQKApSEASK	S-116	S-1255	658.312	0.358333	2	39	18.1	1Phospho 1Deamidation	57.9821	19.13	96.9821	22	MS2
TRPM7-C WT	+	TLTAQKApSEASK	S-116	S-1255	658.312	1.8756	2	33	1.5	1Phospho 1Deamidation	130.444	38.87	163.444	22	MS3
TRPM7-C WT	+	TLTAQKApSEASK	S-116	S-1255	657.819	0.420416	2	47	10.1	1Phospho	144.526	52.96	191.526	22	MS3
TRPM7-C WT	+	TLTAQKApSEASK	S-116	S-1255	657.819	0.420416	2	42	10.7	1Phospho	130.444	38.87	172.444	22	MS3
TRPM7-C WT	+	TLTAQKApSEASK	S-116	S-1255	657.819	1.04673	2	42	16.9	1Phospho	68.562	29.71	110.562	22	MS2
TRPM7-C WT	+	TLTAQKApSEASK	S-116	S-1255	657.819	1.04673	2	32	7.5	1Phospho	38.8461	16.06	70.8461	22	MS2
TRPM7-C WT	+	TLTAQKApSEApSKVHNEITR	S-116; S-119	S-1255; S-1258	748.689	2.19711	3	14	4.8	2Phospho	78.8165	26.42	92.8165	1	MS3
TRPM7-C WT	+	ASEApSKVHNEITR	S-119	S-1258	761.358	0.513109	2	45	6	1Phospho	161.034	53.21	206.034	9	MS3
TRPM7-C WT	+	ASEApSKVHNEITR	S-119	S-1258	761.358	1.00118	2	42	17.7	1Phospho	43.8544	8.51	85.8544	9	MS2
TRPM7-C WT	+	ASEApSKVHNEITR	S-119	S-1258	761.85	0.917256	2	26	12.9	1Phospho 1Deamidation	84.2625	40.41	110.263	9	MS3
TRPM7-C WT	+	ASEApSKVHNEITR	S-119	S-1258	507.906	4.01473	3	15	8.7	1Phospho	84.2625	40.41	99.2625	9	MS3
TRPM7-C WT	+	ASEApSKVHNEITR	S-119	S-1258	761.357	1.41135	2	52	14.5	1Phospho	107.821	23.56	159.821	9	MS2
TRPM7-C WT	+	ASEApSKVHNEITR	S-119	S-1258	761.357	0.766707	2	51	4.7	1Phospho	161.034	53.21	212.034	9	MS3
TRPM7-C WT	+	ASEApSKVHNEITR	S-119	S-1258	761.85	0.244895	2	33	6.4	1Phospho 1Deamidation	73.2859	10.42	106.286	9	MS3
TRPM7-C WT	+	ASEApSKVHNEITR	S-119	S-1258	507.908	2.1318	3	23	2.6	1Phospho	73.2859	29.44	96.2859	9	MS3
TRPM7-C WT	+	ASEApSKVHNEITR	S-119	S-1258	508.235	0.234933	3	15	9.4	1Phospho 1Deamidation	35.3351	7.79	50.3351	9	MS2
TRPM7-C WT	+	HLAQNLIDDGPVRPpSVWK	S-148	S-1287	1063.04	1.21619	2	78	73.9	1Phospho	138.174	98.39	216.174	25	MS3
TRPM7-C WT	+	HLAQNLIDDGPVRPpSVWK	S-148	S-1287	1063.04	0.404362	2	47	36.1	1Phospho	47.5607	27.52	94.5607	25	MS2
TRPM7-C WT	+	HLAQNLIDDGPVRPpSVWK	S-148	S-1287	1063.04	1.78114	2	46	41.9	1Phospho	150.215	117.65	196.215	25	MS3
TRPM7-C WT	+	HLAQNLIDDGPVRPpSVWK	S-148	S-1287	1063.04	0.160591	2	39	28.9	1Phospho	64.6621	17.1	103.662	25	MS2
TRPM7-C WT	+	HLAQNLIDDGPVRPpSVWKK	S-148	S-1287	1127.09	0.66639	2	34	28.8	1Phospho	79.9713	61.03	113.971	25	MS3
TRPM7-C WT	+	HLAQNLIDDGPVRPpSVWK	S-148	S-1287	709.026	0.707264	3	33	29.2	1Phospho	115.194	89.23	148.194	25	MS3
TRPM7-C WT	+	HLAQNLIDDGPVRPpSVWKK	S-148	S-1287	751.724	0.628388	3	30	24.4	1Phospho	110.441	65.19	140.441	25	MS3
TRPM7-C WT	+	HLAQNLIDDGPVRPpSVWK	S-148	S-1287	709.36	9.16996	3	30	6.8	1Phospho 1Deamidation	73.9217	9.26	103.922	25	MS3
TRPM7-C WT	+	HLAQNLIDDGPVRPpSVWKK	S-148	S-1287	751.724	1.20071	3	26	15.7	1Phospho	60.76	29.89	86.76	25	MS2
TRPM7-C WT	+	HLAQNLIDDGPVRPpSVWK	S-148	S-1287	709.026	0.157671	3	25	21.6	1Phospho	64.6621	49.77	89.6621	25	MS2
TRPM7-C WT	+	HLAQNLIDDGPVRPpSVWKK	S-148	S-1287	1127.09	0.97773	2	25	15.7	1Phospho	30.3372	16.26	55.3372	25	MS2
TRPM7-C WT	+	HLAQNLIDDGPVRPpSVWK	S-148	S-1287	709.026	0.266044	3	24	19.1	1Phospho	93.7444	46.18	117.744	25	MS2
TRPM7-C WT	+	HLAQNLIDDGPVRPpSVWK	S-148	S-1287	709.355	1.82902	3	18	5.5	1Phospho 1Deamidation	83.622	18.96	101.622	25	MS3
TRPM7-C WT	+	HLAQNLIDDGPVRPpSVWK	S-148	S-1287	709.024	2.52585	3	16	9.4	1Phospho	55.866	23.31	71.866	25	MS2
TRPM7-C WT	+	HLAQNLIDDGPVRPpSVWK	S-148	S-1287	709.024	1.55253	3	13	8.9	1Phospho	93.7444	73.7	106.744	25	MS3
TRPM7-C WT	+	HLAQNLIDDGPVRPpSVWKK	S-148	S-1287	751.724	1.0675	3	11	4.1	1Phospho	30.3372	20.24	41.3372	25	MS2
TRPM7-C WT	+	HLAQNLIDDGPVRPpSVWKK	S-148	S-1287	751.724	0.495184	3	6	5	1Phospho	30.8706	20.77	36.8706	25	MS3
TRPM7-C WT	+	HLAQNLIDDGPVRPpSVWK	S-148	S-1287	1063.04	0.199787	2	49	45	1Phospho	39.7791	19.74	88.7791	25	MS2
TRPM7-C WT	+	HLAQNLIDDGPVRPpSVWK	S-148	S-1287	1063.04	0.477897	2	36	30	1Phospho	126.498	100.54	162.498	25	MS3
TRPM7-C WT	+	HLAQNLIDDGPVRPpSVWK	S-148	S-1287	709.026	0.578199	3	33	28.6	1Phospho	104.273	64.49	137.273	25	MS2
TRPM7-C WT	+	HLAQNLIDDGPVRPpSVWK	S-148	S-1287	709.026	0.58	3	30	27.5	1Phospho	175.37	142.81	205.37	25	MS3
TRPM7-C WT	+	HLAQNLIDDGPVRPpSVWK	S-148	S-1287	709.022	5.16798	3	28	23.6	1Phospho	115.194	75.41	143.194	25	MS3
TRPM7-C WT	+	HLAQNLIDDGPVRPpSVWK	S-148	S-1287	709.029	4.01253	3	18	7.4	1Phospho	138.174	98.39	156.174	25	MS3
TRPM7-C WT	+	HLAQNLIDDGPVRPpSVWK	S-148	S-1287	709.022	5.80402	3	16	11.2	1Phospho	55.866	29.91	71.866	25	MS2
TRPM7-C WT	+	HLAQNLIDDGPVRPpSVWK	S-148	S-1287	709.029	3.37648	3	4	0	1Phospho	55.866	35.83	59.866	25	MS2
TRPM7-C WT	+	EFNFPEAGSSSGALFPpSAVSPPELR	S-219	S-1358	1337.13	5.92707	2	61	7.8	1Phospho	80.249	16.68	141.249	8	MS2
TRPM7-C WT	+	EFNFPEAGSSSGALFPpSAVSPPELR	S-219	S-1358	1337.13	3.58609	2	56	26.4	1Phospho	63.5702	7.78	119.57	8	MS3
TRPM7-C WT	+	EFNFPEAGSSSGALFPpSAVSPPELR	S-219	S-1358	891.749	0.624055	3	46	2.1	1Phospho	107.822	10.63	153.822	8	MS2
TRPM7-C WT	+	EFNFPEAGSSSGALFPpSAVSPPELR	S-219	S-1358	1337.12	0.509469	2	44	3	1Phospho	41.4463	7	85.4463	8	MS2
TRPM7-C WT	+	EFNFPEAGSSSGALFPpSAVSPPELR	S-219	S-1358	891.749	1.097	3	36	0.1	1Phospho	80.249	8.52	116.249	8	MS3
TRPM7-C WT	+	EFNFPEAGSSSGALFPpSAVSPPELR	S-219	S-1358	891.748	0.960851	3	24	3.2	1Phospho	41.4463	7	65.4463	8	MS2
TRPM7-C WT	+	KEFNFPEAGSSSGALFPpSAVSPPELR	S-219	S-1358	934.449	0.78322	3	19	1.7	1Phospho	53.6853	13.91	72.6853	8	MS2
TRPM7-C WT	+	KEFNFPEAGSSSGALFPpSAVSPPELR	S-219	S-1358	934.448	0.14044	3	18	8.1	1Phospho	46.5252	13.5	64.5252	8	MS2
TRPM7-C WT	-	EFNFPEAGSSSGALFPSAVpSPPELR	S-222	S-1361	1337.11	5.28406	2	78	26.9	1Phospho	62.7784	21.33	140.778	53	MS2
TRPM7-C WT	-	EFNFPEAGSSSGALFPSAVpSPPELR	S-222	S-1361	1337.12	0.152516	2	76	30.9	1Phospho	62.7784	14.37	138.778	53	MS2
TRPM7-C WT	-	EFNFPEAGSSSGALFPSAVpSPPELR	S-222	S-1361	1337.12	0.820452	2	65	33.4	1Phospho	62.7784	21.33	127.778	53	MS2
TRPM7-C WT	-	EFNFPEAGSSSGALFPSAVpSPPELR	S-222	S-1361	1337.13	5.03068	2	61	19	1Phospho	40.8811	11.96	101.881	53	MS2
TRPM7-C WT	-	EFNFPEAGSSSGALFPSAVpSPPELR	S-222	S-1361	1337.12	1.07766	2	58	21.5	1Phospho	62.7784	21.33	120.778	53	MS2
TRPM7-C WT	-	EFNFPEAGSSSGALFPSAVpSPPELR	S-222	S-1361	891.749	0.0339242	3	57	23.8	1Phospho	88.0819	24.51	145.082	53	MS2
TRPM7-C WT	-	EFNFPEAGSSSGALFPSAVpSPPELR	S-222	S-1361	891.748	0.415139	3	54	24.2	1Phospho	79.2993	30.89	133.299	53	MS2
TRPM7-C WT	-	EFNFPEAGSSSGALFPSAVpSPPELR	S-222	S-1361	891.748	1.35128	3	54	19.6	1Phospho	79.2993	23.51	133.299	53	MS2
TRPM7-C WT	-	EFNFPEAGSSSGALFPSAVpSPPELR	S-222	S-1361	1337.62	2.04767	2	54	22.8	1Phospho 1Deamidation	40.8811	17.45	94.8811	53	MS2
TRPM7-C WT	-	EFNFPEAGSSSGALFPSAVpSPPELR	S-222	S-1361	891.749	0.453155	3	53	18.8	1Phospho	106.624	34.89	159.624	53	MS2
TRPM7-C WT	-	EFNFPEAGSSSGALFPSAVpSPPELR	S-222	S-1361	1337.13	5.70427	2	53	17.4	1Phospho	62.7784	21.33	115.778	53	MS2
TRPM7-C WT	-	EFNFPEAGSSSGALFPSAVpSPPELR	S-222	S-1361	1337.13	4.50678	2	52	22.7	1Phospho	55.0738	26.15	107.074	53	MS2
TRPM7-C WT	-	EFNFPEAGSSSGALFPSAVpSPPELR	S-222	S-1361	891.748	0.415139	3	51	16.6	1Phospho	106.624	34.89	157.624	53	MS2
TRPM7-C WT	-	EFNFPEAGSSSGALFPSAVpSPPELR	S-222	S-1361	891.748	1.54068	3	51	14.6	1Phospho	106.624	34.89	157.624	53	MS2
TRPM7-C WT	-	EFNFPEAGSSSGALFPSAVpSPPELR	S-222	S-1361	891.749	0.302873	3	51	21.5	1Phospho	79.2993	7.57	130.299	53	MS2
TRPM7-C WT	-	EFNFPEAGSSSGALFPSAVpSPPELR	S-222	S-1361	891.749	0.979355	3	49	18.2	1Phospho	88.0819	24.51	137.082	53	MS2
TRPM7-C WT	-	EFNFPEAGSSSGALFPSAVpSPPELR	S-222	S-1361	891.748	1.42842	3	47	6.1	1Phospho	97.194	33.62	144.194	53	MS2
TRPM7-C WT	-	EFNFPEAGSSSGALFPSAVpSPPELR	S-222	S-1361	1337.12	0.227359	2	46	12.2	1Phospho	55.0738	26.15	101.074	53	MS2
TRPM7-C WT	-	EFNFPEAGSSSGALFPSAVpSPPELR	S-222	S-1361	1337.13	3.30296	2	44	11.8	1Phospho	48.4059	6.96	92.4059	53	MS3
TRPM7-C WT	-	EFNFPEAGSSSGALFPSAVpSPPELR	S-222	S-1361	1337.12	0.446234	2	41	7.6	1Phospho	79.2993	30.89	120.299	53	MS2
TRPM7-C WT	-	EFNFPEAGSSSGALFPSAVpSPPELR	S-222	S-1361	891.748	1.01448	3	40	14.5	1Phospho	97.194	25.46	137.194	53	MS2
TRPM7-C WT	-	EFNFPEAGSSSGALFPSAVpSPPELR	S-222	S-1361	891.749	0.228624	3	38	9.8	1Phospho	97.194	33.62	135.194	53	MS2
TRPM7-C WT	-	KEFNFPEAGSSSGALFPSAVpSPPELR	S-222	S-1361	934.448	0.721939	3	37	12.9	1Phospho	60.4927	20.71	97.4927	53	MS2
TRPM7-C WT	-	EFNFPEAGSSSGALFPSAVpSPPELR	S-222	S-1361	891.748	1.42842	3	37	15.8	1Phospho	97.194	25.46	134.194	53	MS2
TRPM7-C WT	-	EFNFPEAGSSSGALFPSAVpSPPELR	S-222	S-1361	891.752	2.83766	3	35	14.2	1Phospho	70.8596	22.45	105.86	53	MS2
TRPM7-C WT	-	KEFNFPEAGSSSGALFPSAVpSPPELR	S-222	S-1361	934.448	0.656009	3	27	9.1	1Phospho	53.0108	13.23	80.0108	53	MS2
TRPM7-C WT	-	KEFNFPEAGSSSGALFPSAVpSPPELR	S-222	S-1361	934.443	4.42032	3	26	11.9	1Phospho	68.3472	14.66	94.3472	53	MS2
TRPM7-C WT	-	KEFNFPEAGSSSGALFPSAVpSPPELR	S-222	S-1361	934.448	0.0573419	3	25	1.4	1Phospho	76.5562	15.32	101.556	53	MS2
TRPM7-C WT	-	EFNFPEAGSSSGALFPSAVpSPPELR	S-222	S-1361	669.308	1.28584	4	25	15.4	1Phospho 1Deamidation	40.8811	22.36	65.8811	53	MS2
TRPM7-C WT	-	KEFNFPEAGSSSGALFPSAVpSPPELR	S-222	S-1361	934.448	0.378732	3	24	9.7	1Phospho	53.0108	13.23	77.0108	53	MS2
TRPM7-C WT	-	EFNFPEAGSSSGALFPSAVpSPPELR	S-222	S-1361	891.748	1.23901	3	21	10	1Phospho	70.8596	22.45	91.8596	53	MS2
TRPM7-C WT	-	EFNFPEAGSSSGALFPSAVpSPPELR	S-222	S-1361	891.748	2.12324	3	21	7	1Phospho	23.4269	9.17	44.4269	53	MS3
TRPM7-C WT	-	EFNFPEAGSSSGALFPSAVpSPPELR	S-222	S-1361	892.082	6.9685	3	17	3.4	1Phospho 1Deamidation	47.7665	12.83	64.7665	53	MS2
TRPM7-C WT	-	EFNFPEAGSSSGALFPSAVpSPPELR	S-222	S-1361	891.745	4.68124	3	15	2.1	1Phospho	79.2993	23.51	94.2993	53	MS2
TRPM7-C WT	-	KEFNFPEAGSSSGALFPSAVpSPPELR	S-222	S-1361	934.447	1.40592	3	13	2.8	1Phospho	53.0108	13.23	66.0108	53	MS2
TRPM7-C WT	+	EFNFPEAGSSSGALFPSAVpSPPELR	S-222	S-1361	1337.11	6.27242	2	81	32.6	1Phospho	62.7784	27.84	143.778	53	MS2
TRPM7-C WT	+	EFNFPEAGSSSGALFPSAVpSPPELR	S-222	S-1361	1337.12	0.509469	2	77	34.3	1Phospho	47.7665	18.85	124.767	53	MS2
TRPM7-C WT	+	EFNFPEAGSSSGALFPSAVpSPPELR	S-222	S-1361	891.749	0.73632	3	58	17.9	1Phospho	97.194	33.62	155.194	53	MS2
TRPM7-C WT	+	EFNFPEAGSSSGALFPSAVpSPPELR	S-222	S-1361	891.748	0.960851	3	52	16.8	1Phospho	106.624	34.89	158.624	53	MS2
TRPM7-C WT	+	EFNFPEAGSSSGALFPSAVpSPPELR	S-222	S-1361	1337.12	0.659156	2	49	25.3	1Phospho	70.8596	29.41	119.86	53	MS2
TRPM7-C WT	+	EFNFPEAGSSSGALFPSAVpSPPELR	S-222	S-1361	891.749	0.51179	3	49	12.8	1Phospho	116.36	27.25	165.36	53	MS2
TRPM7-C WT	+	EFNFPEAGSSSGALFPSAVpSPPELR	S-222	S-1361	891.748	0.960851	3	42	4.5	1Phospho	116.36	18.05	158.36	53	MS2
TRPM7-C WT	+	KEFNFPEAGSSSGALFPSAVpSPPELR	S-222	S-1361	934.448	0.46183	3	25	12.6	1Phospho	53.0108	13.23	78.0108	53	MS2
TRPM7-C WT	+	EFNFPEAGSSSGALFPSAVpSPPELR	S-222	S-1361	891.749	0.444376	3	25	8.2	1Phospho	62.7784	14.37	87.7784	53	MS2
TRPM7-C WT	+	EFNFPEAGSSSGALFPSAVpSPPELR	S-222	S-1361	891.744	5.72086	3	14	1.5	1Phospho	34.4466	15.93	48.4466	53	MS2
TRPM7-C WT	+	LGSpSSTSIPHLSSPPTK	S-248	S-1387	592.624	0.0746244	3	28	5.5	1Phospho	42.7218	7.66	70.7218	2	MS2
TRPM7-C WT	+	LGSpSSTSIPHLSSPPTK	S-248	S-1387	888.432	0.840104	2	9	0.3	1Phospho	69.0154	9.28	78.0154	2	MS2
TRPM7-C WT	+	LGSSSTpSIPHLSSPPTK	S-251	S-1390	592.624	0.274489	3	21	2.7	1Phospho	69.0154	9.28	90.0154	2	MS2
TRPM7-C WT	+	LGSSSTpSIPHLSSPPTK	S-251	S-1390	592.624	0.443516	3	16	0.4	1Phospho	50.9609	8.24	66.9609	2	MS2
TRPM7-C WT	-	LGSSSTSIPHLSpSPPTK	S-257	S-1396	888.436	0.770137	2	46	9.2	1Phospho	69.0154	9.28	115.015	21	MS2
TRPM7-C WT	-	LGSSSTSIPHLSpSPPTK	S-257	S-1396	888.436	0.319398	2	43	6.7	1Phospho	88.9837	19.96	131.984	21	MS2
TRPM7-C WT	-	LGSSSTSIPHLSpSPPTK	S-257	S-1396	888.436	0.626856	2	41	9.3	1Phospho	88.9837	10.21	129.984	21	MS2
TRPM7-C WT	-	LGSSSTSIPHLSpSPPTK	S-257	S-1396	888.436	0.906584	2	41	9.8	1Phospho	59.7363	8.78	100.736	21	MS3
TRPM7-C WT	-	LGSSSTSIPHLSpSPPTK	S-257	S-1396	888.436	0.230868	2	33	8	1Phospho	88.9837	10.21	121.984	21	MS2
TRPM7-C WT	-	LGSSSTSIPHLSpSPPTK	S-257	S-1396	888.436	0.798895	2	32	7.5	1Phospho	59.7363	8.78	91.7363	21	MS3
TRPM7-C WT	-	LGSSSTSIPHLSpSPPTK	S-257	S-1396	888.436	0.107185	2	31	7.2	1Phospho	88.9837	19.96	119.984	21	MS2
TRPM7-C WT	-	LGSSSTSIPHLSpSPPTK	S-257	S-1396	888.436	0.514171	2	30	1.7	1Phospho	78.7718	9.75	108.772	21	MS2
TRPM7-C WT	-	LGSSSTSIPHLSpSPPTK	S-257	S-1396	888.436	0.343553	2	29	0.6	1Phospho	88.9837	10.21	117.984	21	MS2
TRPM7-C WT	-	LGSSSTSIPHLSpSPPTK	S-257	S-1396	888.441	7.50277	2	28	4.7	1Phospho	88.9837	10.21	116.984	21	MS2
TRPM7-C WT	-	LGSSSTSIPHLSpSPPTK	S-257	S-1396	888.436	0.544767	2	27	0.9	1Phospho	99.6331	20.86	126.633	21	MS2
TRPM7-C WT	-	LGSSSTSIPHLSpSPPTK	S-257	S-1396	888.436	0.288802	2	26	3.6	1Phospho	122.188	22.56	148.188	21	MS2
TRPM7-C WT	-	LGSSSTSIPHLSpSPPTK	S-257	S-1396	888.436	0.456237	2	26	2.7	1Phospho	69.0154	9.28	95.0154	21	MS2
TRPM7-C WT	-	LGSSSTSIPHLSpSPPTK	S-257	S-1396	888.435	0.274622	2	24	6	1Phospho	42.7218	7.66	66.7218	21	MS2
TRPM7-C WT	-	LGSSSTSIPHLSpSPPTK	S-257	S-1396	888.436	0.319398	2	23	5.4	1Phospho	59.7363	8.78	82.7363	21	MS2
TRPM7-C WT	-	LGSSSTSIPHLSpSPPTK	S-257	S-1396	888.437	1.07759	2	19	4.1	1Phospho	42.7218	7.66	61.7218	21	MS2
TRPM7-C WT	-	LGSSSTSIPHLSpSPPTK	S-257	S-1396	888.437	0.895976	2	17	5.3	1Phospho	50.9609	8.24	67.9609	21	MS2
TRPM7-C WT	-	LGSSSTSIPHLSpSPPTK	S-257	S-1396	888.436	0.472984	2	14	4.4	1Phospho	59.7363	8.78	73.7363	21	MS2
TRPM7-C WT	-	FFVpSTPSQPSCK	S-265	S-1404	732.818	1.23507	2	44	5.2	1Phospho	186.24	15.45	230.24	6	MS3
TRPM7-C WT	-	FFVpSTPSQPSCK	S-265	S-1404	732.817	0.554453	2	41	2.1	1Phospho	89.6254	11.59	130.625	6	MS2
TRPM7-C WT	-	FFVpSTPSQPSCK	S-265	S-1404	732.818	0.818104	2	36	0	1Phospho	101.779	12.15	137.779	6	MS2
TRPM7-C WT	+	FFVpSTPSQPSCK	S-265	S-1404	732.818	1.38674	2	51	0	1Phospho	127.749	13.26	178.749	6	MS2
TRPM7-C WT	+	FFVpSTPSQPSCK	S-265	S-1404	732.817	0.840152	2	32	1.6	1Phospho	89.6254	11.59	121.625	6	MS2
TRPM7-C WT	+	FFVpSTPSQPSCK	S-265	S-1404	732.815	0.569599	2	28	0	1Phospho	89.6254	11.59	117.625	6	MS2
TRPM7-C WT	-	FFVSTPpSQPSCK	S-268	S-1407	732.818	1.34015	2	38	5.9	1Phospho	116.922	15.14	154.922	2	MS3
TRPM7-C WT	-	FFVSTPpSQPSCK	S-268	S-1407	732.818	1.23769	2	31	13.5	1Phospho	101.779	23.74	132.779	2	MS2
TRPM7-C WT	+	ATEGDNTEFGAFVGHRDpSMDLQR	S-307	S-1446	883.709	0.428345	3	8	4.1	1Phospho 1Met(ox)	51.8074	20.64	59.8074	7	MS2
TRPM7-C WT	+	FGAFVGHRDpSMDLQRFKE	S-307	S-1446	740.679	0.177847	3	24	10.9	1Phospho	25.4842	15.03	49.4842	7	MS2
TRPM7-C WT	+	ATEGDNTEFGAFVGHRDpSMDLQR	S-307	S-1446	883.709	0.152736	3	22	17.8	1Phospho 1Met(ox)	37.5642	17.53	59.5642	7	MS2
TRPM7-C WT	+	ATEGDNTEFGAFVGHRDpSMDLQR	S-307	S-1446	878.378	0.845079	3	14	9.6	1Phospho	44.4563	19.16	58.4563	7	MS2
TRPM7-C WT	+	ATEGDNTEFGAFVGHRDpSMDLQR	S-307	S-1446	878.378	0.386343	3	12	4.7	1Phospho	25.303	13.77	37.303	7	MS2
TRPM7-C WT	+	ATEGDNTEFGAFVGHRDpSMDLQR	S-307	S-1446	878.378	0.776342	3	7	0.7	1Phospho	44.4563	19.16	51.4563	7	MS3
TRPM7-C WT	+	ATEGDNTEFGAFVGHRDpSMDLQR	S-307	S-1446	883.715	1.59088	3	6	0.3	1Phospho 1Met(ox)	37.5642	12.26	43.5642	7	MS2
TRPM7-C WT	+	FKETpSNKIK	S-317	S-1456	587.797	0.481202	2	21	0	1Phospho	48.1968	10.22	69.1968	2	MS2
TRPM7-C WT	+	FKETpSNKIK	S-317	S-1456	587.797	0.94786	2	22	1.6	1Phospho	71.1521	11.88	93.1521	2	MS2
TRPM7-C WT	-	ILpSNNNTSENTLK	S-324	S-1463	764.85	1.12913	2	81	14.2	1Phospho 1Deamidation	149.816	13.81	230.816	38	MS3
TRPM7-C WT	-	ILpSNNNTSENTLK	S-324	S-1463	764.361	3.11342	2	71	31.7	1Phospho	122.724	47.91	193.724	38	MS3
TRPM7-C WT	-	ILpSNNNTSENTLK	S-324	S-1463	764.847	4.40201	2	68	12.5	1Phospho 1Deamidation	136.014	26.06	204.014	38	MS3
TRPM7-C WT	-	ILpSNNNTSENTLKR	S-324	S-1463	842.407	2.20428	2	61	43.2	1Phospho	113.877	64.05	174.877	38	MS3
TRPM7-C WT	-	ILpSNNNTSENTLK	S-324	S-1463	764.361	2.8853	2	60	34.8	1Phospho	74.8061	29.97	134.806	38	MS2
TRPM7-C WT	-	ILpSNNNTSENTLK	S-324	S-1463	764.852	2.5846	2	56	10.9	1Phospho 1Deamidation	97.6951	11.72	153.695	38	MS3
TRPM7-C WT	-	ILpSNNNTSENTLK	S-324	S-1463	764.847	4.55769	2	52	0.5	1Phospho 1Deamidation	54.2073	9.37	106.207	38	MS2
TRPM7-C WT	-	ILpSNNNTSENTLK	S-324	S-1463	764.849	1.31105	2	49	10.1	1Phospho 1Deamidation	54.2073	9.37	103.207	38	MS2
TRPM7-C WT	-	ILpSNNNTSENTLK	S-324	S-1463	764.36	2.12703	2	48	24.9	1Phospho	54.2073	9.37	102.207	38	MS2
TRPM7-C WT	-	ILpSNNNTSENTLK	S-324	S-1463	764.357	0.786564	2	43	25.5	1Phospho	74.8061	46.59	117.806	38	MS3
TRPM7-C WT	-	ILpSNNNTSENTLKR	S-324	S-1463	842.407	2.70281	2	33	16.9	1Phospho	13.5697	7.64	46.5697	38	MS2
TRPM7-C WT	-	ILpSNNNTSENTLK	S-324	S-1463	764.852	2.35461	2	32	10.6	1Phospho 1Deamidation	54.2073	9.37	86.2073	38	MS2
TRPM7-C WT	-	ILpSNNNTSENTLK	S-324	S-1463	764.357	1.07643	2	28	15.3	1Phospho	85.9758	31.77	113.976	38	MS2
TRPM7-C WT	-	ILpSNNNTSENTLKR	S-324	S-1463	561.94	1.8144	3	16	10.2	1Phospho	59.1609	9.33	75.1609	38	MS3
TRPM7-C WT	-	ILpSNNNTSENTLKR	S-324	S-1463	561.94	0.990499	3	16	10	1Phospho	25.7085	6.53	41.7085	38	MS2
TRPM7-C WT	+	ILpSNNNTSENTLK	S-324	S-1463	764.85	0.255472	2	64	3.2	1Phospho 1Deamidation	136.014	13.29	200.014	38	MS3
TRPM7-C WT	+	ILpSNNNTSENTLK	S-324	S-1463	764.36	2.63651	2	62	34.3	1Phospho	109.948	55.74	171.948	38	MS3
TRPM7-C WT	+	ILpSNNNTSENTLK	S-324	S-1463	764.36	2.17426	2	58	26.7	1Phospho	85.9758	41.14	143.976	38	MS2
TRPM7-C WT	+	ILpSNNNTSENTLKR	S-324	S-1463	842.404	6.97246	2	47	26.5	1Phospho	126.296	67.14	173.296	38	MS3
TRPM7-C WT	+	ILpSNNNTSENTLK	S-324	S-1463	764.852	5.22007	2	38	10.3	1Phospho 1Deamidation	64.2073	10	102.207	38	MS3
TRPM7-C WT	+	ILpSNNNTSENTLK	S-324	S-1463	764.849	1.10628	2	37	9.2	1Phospho 1Deamidation	54.2073	9.37	91.2073	38	MS2
TRPM7-C WT	+	ILpSNNNTSENTLK	S-324	S-1463	764.359	3.65076	2	34	21.4	1Phospho	74.8061	10.6	108.806	38	MS2
TRPM7-C WT	+	ILpSNNNTSENTLK	S-324	S-1463	764.36	4.69942	2	23	7.6	1Phospho	85.9758	41.14	108.976	38	MS3
TRPM7-C WT	+	ILpSNNNTSENTLKR	S-324	S-1463	561.94	0.651732	3	22	10.7	1Phospho	49.8303	16.78	71.8303	38	MS2
TRPM7-C WT	+	ILpSNNNTSENTLK	S-324	S-1463	764.359	4.30642	2	20	7.9	1Phospho	74.8061	20.6	94.8061	38	MS3
TRPM7-C WT	+	ILpSNNNTSENTLK	S-324	S-1463	764.36	1.82236	2	71	47.4	1Phospho	122.724	58.51	193.724	38	MS3
TRPM7-C WT	+	ILpSNNNTSENTLK	S-324	S-1463	764.36	2.2421	2	55	40.1	1Phospho	85.9758	31.77	140.976	38	MS2
TRPM7-C WT	+	ILpSNNNTSENTLK	S-324	S-1463	764.85	0.382306	2	50	7.8	1Phospho 1Deamidation	54.2073	9.37	104.207	38	MS2
TRPM7-C WT	+	ILpSNNNTSENTLK	S-324	S-1463	764.849	0.644139	2	38	11.9	1Phospho 1Deamidation	64.2073	10	102.207	38	MS2
TRPM7-C WT	+	ILpSNNNTSENTLK	S-324	S-1463	764.364	0.732612	2	36	20.4	1Phospho	54.2073	18.05	90.2073	38	MS2
TRPM7-C WT	+	ILpSNNNTSENTLK	S-324	S-1463	764.854	2.42534	2	33	10.5	1Phospho 1Deamidation	54.2073	9.37	87.2073	38	MS2
TRPM7-C WT	+	ILpSNNNTSENTLKR	S-324	S-1463	842.408	1.78256	2	29	12.4	1Phospho	25.7085	12.14	54.7085	38	MS2
TRPM7-C WT	+	ILpSNNNTSENTLK	S-324	S-1463	764.849	1.06215	2	29	5.4	1Phospho 1Deamidation	85.9758	11.17	114.976	38	MS3
TRPM7-C WT	+	ILpSNNNTSENTLK	S-324	S-1463	764.852	2.29153	2	27	1	1Phospho 1Deamidation	28.2195	7.11	55.2195	38	MS2
TRPM7-C WT	+	ILpSNNNTSENTLK	S-324	S-1463	764.852	2.93671	2	25	9.3	1Phospho 1Deamidation	64.2073	19.37	89.2073	38	MS3
TRPM7-C WT	+	ILpSNNNTSENTLKR	S-324	S-1463	842.408	1.95176	2	24	7.6	1Phospho	90.4696	49.36	114.47	38	MS3
TRPM7-C WT	+	ILpSNNNTSENTLKR	S-324	S-1463	561.944	2.24752	3	22	12.4	1Phospho	33.048	19.48	55.048	38	MS2
TRPM7-C WT	+	TSNKIKILpSNNNTSE	S-324	S-1463	871.928	1.17778	2	20	4.7	1Phospho	47.8716	9.22	67.8716	38	MS2
TRPM7-C WT	+	ILpSNNNTSENTLKR	S-324	S-1463	561.94	1.77941	3	12	3.6	1Phospho	49.8303	16.78	61.8303	38	MS3
TRPM7-C WT	+	ILpSNNNTSENpTLKR	S-324; T-332	S-1463; T-1471	882.392	1.62475	2	16	4	2Phospho	39.4407	7.1	55.4407	10	MS2
TRPM7-C WT	+	ILpSNNNTSENpTLK	S-324; T-332	S-1463; T-1471	804.341	0.745976	2	43	22.1	2Phospho	82.6164	30.68	125.616	10	MS2
TRPM7-C WT	+	ILpSNNNTSENpTLK	S-324; T-332	S-1463; T-1471	804.832	2.67843	2	40	5.1	2Phospho 1Deamidation	61.588	9.65	101.588	10	MS2
TRPM7-C WT	+	ILpSNNNTSENpTLK	S-324; T-332	S-1463; T-1471	804.341	0.870457	2	35	21.7	2Phospho	34.5432	14.44	69.5432	10	MS2
TRPM7-C WT	+	ILpSNNNTSENpTLK	S-324; T-332	S-1463; T-1471	804.831	3.05165	2	31	9.3	2Phospho 1Deamidation	105.78	21.52	136.78	10	MS2
TRPM7-C WT	+	ILpSNNNTSENpTLK	S-324; T-332	S-1463; T-1471	804.341	0.0951084	2	25	11.4	2Phospho	84.2625	31.21	109.263	10	MS3
TRPM7-C WT	+	ILpSNNNTSENpTLK	S-324; T-332	S-1463; T-1471	804.831	2.64952	2	24	6.3	2Phospho 1Deamidation	73.2859	20.24	97.2859	10	MS3
TRPM7-C WT	+	ILpSNNNTSENpTLK	S-324; T-332	S-1463; T-1471	804.341	0.870457	2	23	9.5	2Phospho	34.5432	6.99	57.5432	10	MS2
TRPM7-C WT	+	ILpSNNNTSENpTLK	S-324; T-332	S-1463; T-1471	804.831	3.30045	2	22	6.9	2Phospho 1Deamidation	34.5432	6.99	56.5432	10	MS2
TRPM7-C WT	+	ILpSNNNTSENpTLK	S-324; T-332	S-1463; T-1471	804.831	2.40071	2	14	3.1	2Phospho 1Deamidation	62.8719	9.82	76.8719	10	MS3
TRPM7-C WT	-	ILSNNNTpSENTLKR	S-329	S-1468	561.94	1.45786	3	22	4.6	1Phospho	33.048	7.34	55.048	2	MS3
TRPM7-C WT	-	ILSNNNTpSENTLKR	S-329	S-1468	842.41	0.0744623	2	20	0.3	1Phospho	49.8303	8.72	69.8303	2	MS3
TRPM7-C WT	-	RVpSSLAGFTDCHR	S-337	S-1476	793.352	0.858572	2	32	17.2	1Phospho	53.0492	9.2	85.0492	4	MS2
TRPM7-C WT	-	RVpSSLAGFTDCHR	S-337	S-1476	793.352	0.523786	2	28	3.2	1Phospho	62.8719	9.82	90.8719	4	MS3
TRPM7-C WT	+	RVpSSLAGFTDCHR	S-337	S-1476	793.352	1.19521	2	53	2.5	1Phospho	133.43	13.06	186.43	4	MS2
TRPM7-C WT	+	RVpSSLAGFTDCHR	S-337	S-1476	793.359	0.138244	2	53	2.4	1Phospho	84.2625	10.97	137.263	4	MS2
TRPM7-C WT	-	RVpSpSLAGFTDCHR	S-337; S-338	S-1476; S-1477	555.893	0.141387	3	64	40.9	2Phospho	93.9407	51.04	157.941	8	MS3
TRPM7-C WT	-	RVpSpSLAGFTDCHR	S-337; S-338	S-1476; S-1477	555.893	1.00853	3	36	30.9	2Phospho	34.5432	20.32	70.5432	8	MS2
TRPM7-C WT	+	RVpSpSLAGFTDCHR	S-337; S-338	S-1476; S-1477	555.891	2.12531	3	21	17.3	2Phospho	51.9356	25.03	72.9356	8	MS3
TRPM7-C WT	+	RVpSpSLAGFTDCHR	S-337; S-338	S-1476; S-1477	555.891	0.793681	3	11	6	2Phospho	61.588	18.69	72.588	8	MS2
TRPM7-C WT	+	RVpSpSLAGFTDCHR	S-337; S-338	S-1476; S-1477	833.336	0.489595	2	7	2.3	2Phospho	51.9356	17.4	58.9356	8	MS2
TRPM7-C WT	+	RVpSpSLAGFTDCHR	S-337; S-338	S-1476; S-1477	555.893	1.89774	3	24	16.7	2Phospho	105.78	62.88	129.78	8	MS3
TRPM7-C WT	+	RVpSpSLAGFTDCHR	S-337; S-338	S-1476; S-1477	555.893	1.29616	3	17	13.3	2Phospho	51.9356	25.03	68.9356	8	MS2
TRPM7-C WT	+	RVpSpSLAGFTDCHR	S-337; S-338	S-1476; S-1477	833.336	0.691618	2	10	2.8	2Phospho	51.9356	17.4	61.9356	8	MS3
TRPM7-C WT	-	VSpSLAGFTDCHR	S-338	S-1477	715.302	0.537163	2	39	2.7	1Phospho	155.896	28.15	194.896	5	MS3
TRPM7-C WT	+	VSpSLAGFTDCHR	S-338	S-1477	715.299	2.68058	2	26	9.7	1Phospho	89.6254	22.58	115.625	5	MS3
TRPM7-C WT	+	VSpSLAGFTDCHR	S-338	S-1477	715.301	0.795156	2	41	3.1	1Phospho	155.896	28.15	196.896	5	MS3
TRPM7-C WT	+	VSpSLAGFTDCHR	S-338	S-1477	477.203	1.66634	3	21	7.7	1Phospho	37.9118	15.71	58.9118	5	MS2
TRPM7-C WT	+	VSpSLAGFTDCHR	S-338	S-1477	715.299	3.45512	2	12	2.1	1Phospho	78.0417	10.99	90.0417	5	MS3
TRPM7-C WT	+	TSIPVHpSK	S-354	S-1493	474.731	5.01189	2	22	15	1Phospho	32.8729	9.33	54.8729	12	MS3
TRPM7-C WT	+	TSIPVHpSKQEK	S-354	S-1493	667.33	1.18681	2	20	12.4	1Phospho	60.7902	49.57	80.7902	12	MS3
TRPM7-C WT	+	TSIPVHpSKQEK	S-354	S-1493	667.332	2.02347	2	18	4.1	1Phospho	32.0163	25.23	50.0163	12	MS2
TRPM7-C WT	+	TSIPVHpSK	S-354	S-1493	474.731	6.70061	2	16	10.9	1Phospho	67.1975	34.33	83.1975	12	MS3
TRPM7-C WT	+	TSIPVHpSK	S-354	S-1493	474.731	2.24041	2	16	6.6	1Phospho	52.96	29.42	68.96	12	MS2
TRPM7-C WT	+	TSIPVHpSKQEK	S-354	S-1493	667.332	3.43794	2	15	4.5	1Phospho	71.8048	47.75	86.8048	12	MS3
TRPM7-C WT	+	TSIPVHpSKQEK	S-354	S-1493	667.33	0.227669	2	13	1.3	1Phospho	24.05	17.26	37.05	12	MS2
TRPM7-C WT	+	TSIPVHpSK	S-354	S-1493	474.731	0.551681	2	12	3.8	1Phospho	22.6931	13.74	34.6931	12	MS2
TRPM7-C WT	+	TSIPVHpSK	S-354	S-1493	474.732	0.182606	2	25	22	1Phospho	67.1975	23.88	92.1975	12	MS3
TRPM7-C WT	+	TSIPVHpSK	S-354	S-1493	474.732	1.88847	2	20	10.1	1Phospho	41.8463	26.37	61.8463	12	MS2
TRPM7-C WT	+	TSIPVHpSKQEK	S-354	S-1493	667.331	0.926899	2	13	3.3	1Phospho	50.456	33.4	63.456	12	MS3
TRPM7-C WT	+	VSSLAGFTDCHRTSIPVHpSK	S-354	S-1493	760.359	3.16839	3	9	1.6	1Phospho	36.5351	6.72	45.5351	12	MS3
TRPM7-C WT	-	RPpSTEDTHEVDSK	S-364	S-1503	790.836	0.758205	2	74	13.6	1Phospho	133.43	25.61	207.43	52	MS3
TRPM7-C WT	-	RPpSTEDTHEVDSK	S-364	S-1503	790.836	0.102985	2	63	4.8	1Phospho	107.821	12.04	170.821	52	MS3
TRPM7-C WT	-	RPpSTEDTHEVDSK	S-364	S-1503	790.835	0.0127555	2	63	6.8	1Phospho	53.0492	9.2	116.049	52	MS2
TRPM7-C WT	-	RPpSTEDTHEVDSK	S-364	S-1503	790.835	0.0127555	2	57	11	1Phospho	73.2859	10.42	130.286	52	MS2
TRPM7-C WT	-	RPpSTEDTHEVDSK	S-364	S-1503	790.836	0.758205	2	56	0	1Phospho	95.7798	11.52	151.78	52	MS3
TRPM7-C WT	-	RPpSTEDTHEVDSK	S-364	S-1503	790.836	0.150231	2	55	9.9	1Phospho	84.2625	10.97	139.263	52	MS3
TRPM7-C WT	-	RPpSTEDTHEVDSK	S-364	S-1503	790.835	0.378377	2	52	4.6	1Phospho	133.43	25.61	185.43	52	MS3
TRPM7-C WT	-	RPpSTEDTHEVDSK	S-364	S-1503	790.835	0.31308	2	52	4.8	1Phospho	95.7798	11.52	147.78	52	MS3
TRPM7-C WT	-	RPpSTEDTHEVDSK	S-364	S-1503	790.836	0.758205	2	52	7.1	1Phospho	62.8719	9.82	114.872	52	MS3
TRPM7-C WT	-	RPpSTEDTHEVDSK	S-364	S-1503	790.835	0.31308	2	50	3.5	1Phospho	133.43	13.06	183.43	52	MS3
TRPM7-C WT	-	RPpSTEDTHEVDSK	S-364	S-1503	790.836	1.19935	2	48	2.7	1Phospho	133.43	13.06	181.43	52	MS3
TRPM7-C WT	-	RPpSTEDTHEVDSK	S-364	S-1503	790.837	1.03649	2	48	9.3	1Phospho	73.2859	10.42	121.286	52	MS3
TRPM7-C WT	-	RPpSTEDTHEVDSK	S-364	S-1503	790.836	0.692908	2	43	4.7	1Phospho	73.2859	10.42	116.286	52	MS3
TRPM7-C WT	-	RPpSTEDTHEVDSK	S-364	S-1503	790.835	0.251768	2	39	2.2	1Phospho	107.821	12.04	146.821	52	MS3
TRPM7-C WT	-	RPpSTEDTHEVDSK	S-364	S-1503	790.835	0.356202	2	36	1.8	1Phospho	84.2625	9.45	120.263	52	MS3
TRPM7-C WT	-	RPpSTEDTHEVDSK	S-364	S-1503	527.558	2.1203	3	32	6	1Phospho	35.3351	7.79	67.3351	52	MS3
TRPM7-C WT	-	RPpSTEDTHEVDSK	S-364	S-1503	790.835	0.254669	2	31	9.1	1Phospho	35.3351	7.79	66.3351	52	MS3
TRPM7-C WT	-	RPpSTEDTHEVDSK	S-364	S-1503	527.558	1.03734	3	28	1.5	1Phospho	84.2625	10.97	112.263	52	MS2
TRPM7-C WT	-	RPpSTEDTHEVDSK	S-364	S-1503	527.558	1.80444	3	26	4.9	1Phospho	62.8719	9.82	88.8719	52	MS2
TRPM7-C WT	-	RPpSTEDTHEVDSK	S-364	S-1503	527.558	0.221155	3	25	4.9	1Phospho	43.8544	8.51	68.8544	52	MS3
TRPM7-C WT	-	RPpSTEDTHEVDSK	S-364	S-1503	527.559	0.348588	3	24	1.8	1Phospho	35.3351	7.79	59.3351	52	MS3
TRPM7-C WT	-	RPpSTEDTHEVDSK	S-364	S-1503	527.558	1.03734	3	22	2	1Phospho	62.8719	9.82	84.8719	52	MS2
TRPM7-C WT	-	RPpSTEDTHEVDSK	S-364	S-1503	527.558	1.80444	3	20	2.7	1Phospho	43.8544	8.51	63.8544	52	MS2
TRPM7-C WT	-	RPpSTEDTHEVDSK	S-364	S-1503	527.558	1.54552	3	18	0.5	1Phospho	62.8719	9.82	80.8719	52	MS2
TRPM7-C WT	-	RPpSTEDTHEVDSK	S-364	S-1503	527.557	2.30244	3	18	0.4	1Phospho	27.5535	6.96	45.5535	52	MS3
TRPM7-C WT	-	RPpSTEDTHEVDSK	S-364	S-1503	527.558	0.8618	3	17	1.1	1Phospho	53.0492	9.2	70.0492	52	MS2
TRPM7-C WT	-	RPpSTEDTHEVDSK	S-364	S-1503	527.558	1.80444	3	16	2.3	1Phospho	35.3351	7.79	51.3351	52	MS2
TRPM7-C WT	-	RPpSTEDTHEVDSK	S-364	S-1503	527.557	2.50013	3	15	3.8	1Phospho	43.8544	8.51	58.8544	52	MS3
TRPM7-C WT	-	RPpSTEDTHEVDSK	S-364	S-1503	527.558	0.674735	3	11	2.2	1Phospho	53.0492	9.2	64.0492	52	MS3
TRPM7-C WT	+	RPpSTEDTHEVDSK	S-364	S-1503	790.836	0.627454	2	55	3.4	1Phospho	107.821	12.04	162.821	52	MS3
TRPM7-C WT	+	RPpSTEDTHEVDSK	S-364	S-1503	790.835	0.247629	2	50	4.8	1Phospho	107.821	23.56	157.821	52	MS3
TRPM7-C WT	+	RPpSTEDTHEVDSK	S-364	S-1503	790.836	0.88067	2	46	1.5	1Phospho	84.2625	10.97	130.263	52	MS3
TRPM7-C WT	+	RPpSTEDTHEVDSK	S-364	S-1503	790.836	0.627454	2	14	2.5	1Phospho	43.8544	7.69	57.8544	52	MS3
TRPM7-C WT	+	RPpSTEDTHEVDSK	S-364	S-1503	527.558	1.70987	3	6	0.3	1Phospho	35.3351	7.79	41.3351	52	MS2
TRPM7-C WT	+	RPpSTEDTHEVDSK	S-364	S-1503	790.835	0.53171	2	60	12.7	1Phospho	107.821	12.04	167.821	52	MS3
TRPM7-C WT	+	RPpSTEDTHEVDSK	S-364	S-1503	790.833	2.50692	2	57	10.9	1Phospho	133.43	25.61	190.43	52	MS3
TRPM7-C WT	+	RPpSTEDTHEVDSK	S-364	S-1503	790.835	0.658319	2	55	3.2	1Phospho	95.7798	11.52	150.78	52	MS3
TRPM7-C WT	+	RPpSTEDTHEVDSK	S-364	S-1503	790.835	0.658319	2	54	9.7	1Phospho	84.2625	10.97	138.263	52	MS3
TRPM7-C WT	+	RPpSTEDTHEVDSK	S-364	S-1503	790.836	0.911538	2	43	0	1Phospho	84.2625	10.97	127.263	52	MS3
TRPM7-C WT	+	RPpSTEDTHEVDSK	S-364	S-1503	790.835	0.658319	2	41	5.9	1Phospho	62.8719	9.82	103.872	52	MS3
TRPM7-C WT	+	RPpSTEDTHEVDSK	S-364	S-1503	790.835	0.658319	2	40	2.9	1Phospho	95.7798	11.52	135.78	52	MS3
TRPM7-C WT	+	RPpSTEDTHEVDSK	S-364	S-1503	790.836	0.784929	2	37	4.1	1Phospho	133.43	25.61	170.43	52	MS3
TRPM7-C WT	+	RPpSTEDTHEVDSK	S-364	S-1503	527.559	1.30905	3	19	3.3	1Phospho	95.7798	11.52	114.78	52	MS3
TRPM7-C WT	+	RPpSTEDTHEVDSK	S-364	S-1503	527.559	1.68888	3	18	1.5	1Phospho	35.3351	7.79	53.3351	52	MS3
TRPM7-C WT	+	RPpSTEDTHEVDSK	S-364	S-1503	527.557	0.969918	3	10	3.2	1Phospho	43.8544	8.51	53.8544	52	MS3
TRPM7-C WT	+	RPpSTEDTHEVDSK	S-364	S-1503	527.557	0.969918	3	8	2.1	1Phospho	35.3351	7.79	43.3351	52	MS3
TRPM7-C WT	+	RPpSTEDTHEVDpSK	S-364; S-373	S-1503; S-1512	554.213	3.32437	3	15	8.8	2Phospho	73.2859	10.42	88.2859	7	MS3
TRPM7-C WT	+	RPpSTEDTHEVDpSK	S-364; S-373	S-1503; S-1512	554.213	3.32437	3	11	5.4	2Phospho	43.8544	8.51	54.8544	7	MS3
TRPM7-C WT	+	RPpSTEDTHEVDpSK	S-364; S-373	S-1503; S-1512	554.214	3.50513	3	8	5.2	2Phospho	53.0492	9.2	61.0492	7	MS3
TRPM7-C WT	+	RPpSTEDTHEVDpSK	S-364; S-373	S-1503; S-1512	554.214	0.719123	3	34	3	2Phospho	84.2625	21.39	118.263	7	MS3
TRPM7-C WT	+	RPpSTEDTHEVDpSK	S-364; S-373	S-1503; S-1512	830.817	1.39448	2	26	2.7	2Phospho	35.3351	7.79	61.3351	7	MS3
TRPM7-C WT	+	RPpSTEDTHEVDpSK	S-364; S-373	S-1503; S-1512	554.214	0.899886	3	19	4.5	2Phospho	95.7798	22.49	114.78	7	MS3
TRPM7-C WT	+	RPpSTEDTHEVDpSK	S-364; S-373	S-1503; S-1512	554.213	0.357596	3	18	8.6	2Phospho	53.0492	10.15	71.0492	7	MS3
TRPM7-C WT	+	RPSTEDTHEVDpSK	S-373	S-1512	790.836	0.754062	2	59	1.8	1Phospho	97.6951	13.44	156.695	26	MS3
TRPM7-C WT	+	RPSTEDTHEVDpSK	S-373	S-1512	790.836	0.257793	2	38	17.4	1Phospho	62.8719	27.53	100.872	26	MS2
TRPM7-C WT	+	RPSTEDTHEVDpSK	S-373	S-1512	790.836	1.13389	2	32	17.4	1Phospho	74.8061	21.76	106.806	26	MS3
TRPM7-C WT	+	RPSTEDTHEVDpSK	S-373	S-1512	790.836	0.500846	2	28	2.4	1Phospho	97.6951	44.65	125.695	26	MS3
TRPM7-C WT	+	RPSTEDTHEVDpSK	S-373	S-1512	527.558	3.2138	3	26	4.3	1Phospho	64.2073	28.87	90.2073	26	MS3
TRPM7-C WT	+	RPSTEDTHEVDpSK	S-373	S-1512	790.836	0.890838	2	25	12.4	1Phospho	43.8544	8.51	68.8544	26	MS2
TRPM7-C WT	+	RPSTEDTHEVDpSK	S-373	S-1512	527.559	5.30283	3	24	10.8	1Phospho	64.2073	28.87	88.2073	26	MS3
TRPM7-C WT	+	RPSTEDTHEVDpSK	S-373	S-1512	527.558	3.2138	3	24	15.2	1Phospho	64.2073	20.36	88.2073	26	MS3
TRPM7-C WT	+	RPSTEDTHEVDpSK	S-373	S-1512	527.56	8.34143	3	21	2.6	1Phospho	64.2073	20.36	85.2073	26	MS3
TRPM7-C WT	+	RPSTEDTHEVDpSK	S-373	S-1512	790.84	1.6202	2	56	20.3	1Phospho	35.3351	7.79	91.3351	26	MS2
TRPM7-C WT	+	RPSTEDTHEVDpSK	S-373	S-1512	527.559	1.92408	3	31	12	1Phospho	54.2073	18.87	85.2073	26	MS3
TRPM7-C WT	+	RPSTEDTHEVDpSK	S-373	S-1512	790.836	1.22279	2	27	15.1	1Phospho	97.6951	34.83	124.695	26	MS3
TRPM7-C WT	+	RPSTEDTHEVDpSK	S-373	S-1512	790.836	1.72923	2	27	8.8	1Phospho	74.8061	30.96	101.806	26	MS3
TRPM7-C WT	+	RPSTEDTHEVDpSK	S-373	S-1512	527.558	2.27127	3	27	16.7	1Phospho	64.2073	28.87	91.2073	26	MS3
TRPM7-C WT	+	RPSTEDTHEVDpSK	S-373	S-1512	790.833	2.70809	2	26	16.7	1Phospho	64.2073	20.36	90.2073	26	MS3
TRPM7-C WT	+	RPSTEDTHEVDpSK	S-373	S-1512	790.835	0.463138	2	23	12.8	1Phospho	54.2073	18.87	77.2073	26	MS3
TRPM7-C WT	+	RPSTEDTHEVDpSK	S-373	S-1512	527.559	2.11399	3	22	15.6	1Phospho	54.2073	33.62	76.2073	26	MS3
TRPM7-C WT	+	RPSTEDTHEVDpSK	S-373	S-1512	527.56	1.94432	3	21	10.4	1Phospho	35.3351	7.79	56.3351	26	MS2
TRPM7-C WT	+	RPSTEDTHEVDpSK	S-373	S-1512	790.835	0.279911	2	20	10.4	1Phospho	27.5535	6.96	47.5535	26	MS2
TRPM7-C WT	+	RPSTEDTHEVDpSK	S-373	S-1512	790.833	2.37888	2	14	10.6	1Phospho	27.5535	6.96	41.5535	26	MS2
TRPM7-C WT	+	RPSTEDTHEVDpSK	S-373	S-1512	790.836	0.573807	2	12	1.3	1Phospho	53.0492	25.5	65.0492	26	MS2
TRPM7-C WT	+	RPSTEDTHEVDpSK	S-373	S-1512	527.558	0.636845	3	11	3.5	1Phospho	43.8544	16.3	54.8544	26	MS2
TRPM7-C WT	+	RPSTEDTHEVDpSK	S-373	S-1512	527.559	1.73416	3	10	2.3	1Phospho	44.8422	17.29	54.8422	26	MS3
TRPM7-C WT	+	RPSTEDTHEVDpSK	S-373	S-1512	790.833	2.84464	2	9	0.1	1Phospho	27.5535	6.96	36.5535	26	MS2
TRPM7-C WT	+	RPSTEDTHEVDpSK	S-373	S-1512	790.833	2.19566	2	7	1.8	1Phospho	36.1589	15.57	43.1589	26	MS3
TRPM7-C WT	+	RPSTEDTHEVDpSK	S-373	S-1512	527.559	2.11399	3	7	1	1Phospho	64.2073	11.16	71.2073	26	MS3
TRPM7-C WT	+	AALIPDWLQDRPpSNR	S-387	S-1526	916.449	0.613333	2	23	12	1Phospho	106.277	82.22	129.277	17	MS2
TRPM7-C WT	+	AALIPDWLQDRPpSNR	S-387	S-1526	611.302	2.27804	3	14	5.3	1Phospho	30.3652	24.6	44.3652	17	MS2
TRPM7-C WT	+	AALIPDWLQDRPpSNR	S-387	S-1526	916.448	0.928414	2	44	26.4	1Phospho	130.098	106.04	174.098	17	MS2
TRPM7-C WT	+	AALIPDWLQDRPpSNR	S-387	S-1526	916.448	0.264065	2	35	19	1Phospho	75.2452	51.19	110.245	17	MS3
TRPM7-C WT	+	AALIPDWLQDRPpSNR	S-387	S-1526	916.449	0.115612	2	32	20.7	1Phospho	85.7151	67.8	117.715	17	MS3
TRPM7-C WT	+	AALIPDWLQDRPpSNR	S-387	S-1526	916.449	0.709941	2	24	16.1	1Phospho	54.7935	42.1	78.7935	17	MS2
TRPM7-C WT	+	AALIPDWLQDRPpSNR	S-387	S-1526	916.449	0.0455917	2	23	15.3	1Phospho	55.8304	37.91	78.8304	17	MS3
TRPM7-C WT	+	AALIPDWLQDRPpSNR	S-387	S-1526	916.449	0.144606	2	19	9.6	1Phospho	95.028	77.11	114.028	17	MS2
TRPM7-C WT	+	AALIPDWLQDRPpSNR	S-387	S-1526	916.449	0.472315	2	19	8.4	1Phospho	37.8835	25.19	56.8835	17	MS2
TRPM7-C WT	+	AALIPDWLQDRPpSNR	S-387	S-1526	611.302	1.90967	3	18	11.5	1Phospho	95.028	70.97	113.028	17	MS2
TRPM7-C WT	+	AALIPDWLQDRPpSNR	S-387	S-1526	916.938	2.77868	2	18	13.7	1Phospho 1Deamidation	55.8304	37.91	73.8304	17	MS3
TRPM7-C WT	+	AALIPDWLQDRPpSNR	S-387	S-1526	916.448	0.928414	2	17	7	1Phospho	84.2362	66.32	101.236	17	MS2
TRPM7-C WT	+	AALIPDWLQDRPpSNR	S-387	S-1526	916.448	0.264065	2	15	5.1	1Phospho	65.2752	47.36	80.2752	17	MS3
TRPM7-C WT	+	AALIPDWLQDRPpSNR	S-387	S-1526	611.302	1.90967	3	10	5.3	1Phospho	37.8835	32.11	47.8835	17	MS2
TRPM7-C WT	+	AALIPDWLQDRPpSNR	S-387	S-1526	916.938	3.44308	2	9	1.2	1Phospho 1Deamidation	46.0429	15.67	55.0429	17	MS2
TRPM7-C WT	+	AALIPDWLQDRPpSNR	S-387	S-1526	916.449	0.443322	2	8	5.3	1Phospho	38.6489	25.96	46.6489	17	MS3
TRPM7-C WT	+	AALIPDWLQDRPpSNR	S-387	S-1526	611.302	1.41811	3	7	0.4	1Phospho	30.3652	21.82	37.3652	17	MS2
TRPM7-C WT	+	EMPpSEEGTLNGLTSPFKPAMDTNYYYSAVER	S-393	S-1532	895.15	3.60074	4	23	4.5	1Phospho	50.7474	6.52	73.7474	2	MS2
TRPM7-C WT	+	EMPpSEEGTLNGLTSPFKPAMDTNYYYSAVER	S-393	S-1532	899.144	1.94188	4	17	0.9	1Phospho 1Met(ox)	50.7474	6.52	67.7474	2	MS2
TRPM7-C WT	-	EMPSEEGTLNGLTpSPFKPAMDTNYYYSAVER	S-403	S-1542	1193.53	2.38157	3	28	4.8	1Phospho 1Deamidation	80.2038	7.84	108.204	4	MS2
TRPM7-C WT	-	EMPSEEGTLNGLTpSPFKPAMDTNYYYSAVER	S-403	S-1542	1193.52	3.23678	3	26	4.3	1Phospho 1Deamidation	123.655	9.23	149.655	4	MS2
TRPM7-C WT	-	EMPSEEGTLNGLTpSPFKPAMDTNYYYSAVER	S-403	S-1542	1193.53	5.01902	3	14	5.1	1Phospho 1Deamidation	50.7474	6.52	64.7474	4	MS2
TRPM7-C WT	+	EMPSEEGTLNGLTpSPFKPAMDTNYYYSAVER	S-403	S-1542	1193.19	3.10784	3	20	1.6	1Phospho	50.7474	6.52	70.7474	4	MS2
TRPM7-C WT	-	LpSQSIPFTPVPPR	S-427	S-1566	759.892	0.830119	2	18	0	1Phospho	74.8061	10.6	92.8061	21	MS2
TRPM7-C WT	-	LpSQSIPFTPVPPR	S-427	S-1566	759.892	1.09366	2	18	1.2	1Phospho	36.1589	7.94	54.1589	21	MS2
TRPM7-C WT	-	LpSQSIPFTPVPPR	S-427	S-1566	759.889	1.64398	2	17	0	1Phospho	44.8422	8.68	61.8422	21	MS2
TRPM7-C WT	-	LpSQSIPFTPVPPR	S-427	S-1566	759.889	1.38044	2	16	4.9	1Phospho	44.8422	8.68	60.8422	21	MS2
TRPM7-C WT	-	LpSQSIPFTPVPPR	S-427	S-1566	759.89	1.39768	2	14	0	1Phospho	44.8422	8.68	58.8422	21	MS2
TRPM7-C WT	-	LpSQSIPFTPVPPR	S-427	S-1566	759.892	1.5013	2	14	1.3	1Phospho	36.1589	7.94	50.1589	21	MS2
TRPM7-C WT	-	LpSQSIPFTPVPPR	S-427	S-1566	759.889	1.90753	2	14	0	1Phospho	28.2195	7.11	42.2195	21	MS2
TRPM7-C WT	-	LpSQSIPFTPVPPR	S-427	S-1566	759.889	3.15578	2	12	0	1Phospho	36.1589	7.94	48.1589	21	MS2
TRPM7-C WT	-	LpSQSIPFTPVPPR	S-427	S-1566	759.893	1.58801	2	11	0	1Phospho	44.8422	8.68	55.8422	21	MS2
TRPM7-C WT	-	LpSQSIPFTPVPPR	S-427	S-1566	759.889	1.66122	2	10	3.6	1Phospho	36.1589	7.94	46.1589	21	MS2
TRPM7-C WT	-	LpSQSIPFTPVPPR	S-427	S-1566	759.889	1.77576	2	9	0.8	1Phospho	36.1589	7.94	45.1589	21	MS2
TRPM7-C WT	+	LpSQSIPFTPVPPR	S-427	S-1566	506.93	2.89876	3	21	0.1	1Phospho	54.2073	9.37	75.2073	21	MS2
TRPM7-C WT	+	LpSQSIPFTPVPPR	S-427	S-1566	759.886	4.75254	2	18	0	1Phospho	44.8422	16.62	62.8422	21	MS2
TRPM7-C WT	+	LpSQSIPFTPVPPR	S-427	S-1566	759.893	3.94445	2	14	1.5	1Phospho	44.8422	8.68	58.8422	21	MS2
TRPM7-C WT	+	LpSQSIPFTPVPPR	S-427	S-1566	759.889	1.85355	2	12	2.5	1Phospho	36.1589	7.94	48.1589	21	MS2
TRPM7-C WT	+	LpSQSIPFTPVPPR	S-427	S-1566	759.889	1.32646	2	9	1.9	1Phospho	28.2195	7.11	37.2195	21	MS2
TRPM7-C WT	+	LpSQSIPFTPVPPR	S-427	S-1566	759.893	3.81267	2	6	0	1Phospho	28.2195	7.11	34.2195	21	MS2
TRPM7-C WT	+	LpSQSIPFTPVPPR	S-427	S-1566	759.89	1.52375	2	31	4	1Phospho	64.2073	10	95.2073	21	MS2
TRPM7-C WT	+	LpSQSIPFTPVPPR	S-427	S-1566	759.89	2.3877	2	12	0	1Phospho	44.8422	8.68	56.8422	21	MS2
TRPM7-C WT	+	LpSQSIPFTPVPPR	S-427	S-1566	759.892	1.63877	2	12	0.4	1Phospho	44.8422	8.68	56.8422	21	MS2
TRPM7-C WT	-	LSQpSIPFTPVPPR	S-429	S-1568	759.892	1.06092	2	45	10	1Phospho	64.2073	10	109.207	73	MS2
TRPM7-C WT	-	LSQpSIPFTPVPPR	S-429	S-1568	759.892	1.10474	2	44	10.7	1Phospho	85.9758	21.77	129.976	73	MS2
TRPM7-C WT	-	LSQpSIPFTPVPPR	S-429	S-1568	759.893	1.40957	2	37	8.5	1Phospho	97.6951	22.89	134.695	73	MS2
TRPM7-C WT	-	LSQpSIPFTPVPPR	S-429	S-1568	759.89	2.80711	2	35	1.6	1Phospho	97.6951	22.89	132.695	73	MS2
TRPM7-C WT	-	LSQpSIPFTPVPPR	S-429	S-1568	759.892	1.10474	2	35	1	1Phospho	64.2073	10	99.2073	73	MS2
TRPM7-C WT	-	LSQpSIPFTPVPPR	S-429	S-1568	759.89	2.18955	2	33	2.9	1Phospho	85.9758	11.17	118.976	73	MS2
TRPM7-C WT	-	LSQpSIPFTPVPPR	S-429	S-1568	759.891	1.10599	2	27	0	1Phospho	74.8061	10.6	101.806	73	MS2
TRPM7-C WT	-	LSQpSIPFTPVPPR	S-429	S-1568	759.89	2.49692	2	27	0	1Phospho	54.2073	9.37	81.2073	73	MS2
TRPM7-C WT	-	LSQpSIPFTPVPPR	S-429	S-1568	759.891	1.255	2	25	3.1	1Phospho	74.8061	20.6	99.8061	73	MS2
TRPM7-C WT	-	LSQpSIPFTPVPPR	S-429	S-1568	759.892	0.882486	2	25	2.1	1Phospho	54.2073	9.37	79.2073	73	MS2
TRPM7-C WT	-	LSQpSIPFTPVPPR	S-429	S-1568	759.89	2.32132	2	24	2.8	1Phospho	64.2073	19.37	88.2073	73	MS2
TRPM7-C WT	-	LSQpSIPFTPVPPR	S-429	S-1568	759.89	1.88471	2	24	3.7	1Phospho	44.8422	16.62	68.8422	73	MS2
TRPM7-C WT	-	LSQpSIPFTPVPPR	S-429	S-1568	759.893	1.58801	2	23	2.5	1Phospho	54.2073	9.37	77.2073	73	MS2																												SUM Mascot + PTM score> 28 (Olsen&Mann Cell paper 2006)
TRPM7-C WT	-	LSQpSIPFTPVPPR	S-429	S-1568	759.89	2.67534	2	23	3.4	1Phospho	54.2073	9.37	77.2073	73	MS2
TRPM7-C WT	-	LSQpSIPFTPVPPR	S-429	S-1568	759.893	1.23651	2	21	1.9	1Phospho	74.8061	20.6	95.8061	73	MS2
TRPM7-C WT	-	LSQpSIPFTPVPPR	S-429	S-1568	759.89	2.10161	2	19	1.6	1Phospho	85.9758	21.77	104.976	73	MS2
TRPM7-C WT	-	LSQpSIPFTPVPPR	S-429	S-1568	759.891	0.224054	2	19	3.2	1Phospho	64.2073	10	83.2073	73	MS2
TRPM7-C WT	-	LSQpSIPFTPVPPR	S-429	S-1568	759.889	2.17107	2	19	0	1Phospho	44.8422	8.68	63.8422	73	MS2
TRPM7-C WT	-	LSQpSIPFTPVPPR	S-429	S-1568	506.93	1.75141	3	19	0.5	1Phospho	44.8422	8.68	63.8422	73	MS2
TRPM7-C WT	-	LSQpSIPFTPVPPR	S-429	S-1568	759.894	2.55423	2	18	0	1Phospho	64.2073	19.37	82.2073	73	MS2
TRPM7-C WT	-	LSQpSIPFTPVPPR	S-429	S-1568	759.892	1.76485	2	18	0	1Phospho	74.8061	10.6	92.8061	73	MS2
TRPM7-C WT	-	LSQpSIPFTPVPPR	S-429	S-1568	759.892	2.02839	2	16	0.6	1Phospho	44.8422	8.68	60.8422	73	MS2
TRPM7-C WT	-	LSQpSIPFTPVPPR	S-429	S-1568	759.892	1.06092	2	15	0.2	1Phospho	44.8422	16.62	59.8422	73	MS2
TRPM7-C WT	-	LSQpSIPFTPVPPR	S-429	S-1568	759.892	0.618943	2	14	0	1Phospho	54.2073	18.05	68.2073	73	MS2
TRPM7-C WT	-	LSQpSIPFTPVPPR	S-429	S-1568	759.892	0.841196	2	14	0	1Phospho	44.8422	16.62	58.8422	73	MS2
TRPM7-C WT	-	LSQpSIPFTPVPPR	S-429	S-1568	759.892	1.06092	2	13	0	1Phospho	36.1589	7.94	49.1589	73	MS2
TRPM7-C WT	-	LSQpSIPFTPVPPR	S-429	S-1568	759.89	1.66247	2	12	4.1	1Phospho	44.8422	16.62	56.8422	73	MS2
TRPM7-C WT	+	LSQpSIPFTPVPPR	S-429	S-1568	759.89	2.36801	2	52	20.7	1Phospho	64.2073	10	116.207	73	MS2
TRPM7-C WT	+	LSQpSIPFTPVPPR	S-429	S-1568	759.893	1.7169	2	34	9.6	1Phospho	44.8422	8.68	78.8422	73	MS2
TRPM7-C WT	+	LSQpSIPFTPVPPR	S-429	S-1568	759.89	2.23624	2	29	1.2	1Phospho	64.2073	19.37	93.2073	73	MS2
TRPM7-C WT	+	LSQpSIPFTPVPPR	S-429	S-1568	759.89	1.9727	2	27	5.5	1Phospho	85.9758	21.77	112.976	73	MS2
TRPM7-C WT	+	LSQpSIPFTPVPPR	S-429	S-1568	759.89	2.49979	2	24	0	1Phospho	74.8061	10.6	98.8061	73	MS2
TRPM7-C WT	+	LSQpSIPFTPVPPR	S-429	S-1568	759.892	1.18982	2	21	0.2	1Phospho	54.2073	9.37	75.2073	73	MS2
TRPM7-C WT	+	LSQpSIPFTPVPPR	S-429	S-1568	759.89	2.49979	2	17	0.4	1Phospho	44.8422	8.68	61.8422	73	MS2
TRPM7-C WT	+	LSQpSIPFTPVPPR	S-429	S-1568	759.893	1.7169	2	15	0	1Phospho	54.2073	18.05	69.2073	73	MS2
TRPM7-C WT	+	LSQpSIPFTPVPPRGEPVTVYR	S-429	S-1568	807.42	0.611581	3	15	4.8	1Phospho	41.1288	6.9	56.1288	73	MS2
TRPM7-C WT	+	LSQpSIPFTPVPPR	S-429	S-1568	759.896	0.570503	2	55	18.7	1Phospho	74.8061	20.6	129.806	73	MS2
TRPM7-C WT	+	LSQpSIPFTPVPPR	S-429	S-1568	759.89	1.7873	2	41	16.6	1Phospho	74.8061	20.6	115.806	73	MS2
TRPM7-C WT	+	LSQpSIPFTPVPPR	S-429	S-1568	759.89	2.25593	2	38	11.1	1Phospho	64.2073	19.37	102.207	73	MS2
TRPM7-C WT	+	LSQpSIPFTPVPPR	S-429	S-1568	759.89	1.72884	2	35	9.8	1Phospho	74.8061	29.97	109.806	73	MS2
TRPM7-C WT	+	LSQpSIPFTPVPPR	S-429	S-1568	759.89	2.12416	2	34	5.7	1Phospho	74.8061	20.6	108.806	73	MS2
TRPM7-C WT	+	LSQpSIPFTPVPPR	S-429	S-1568	759.896	0.965811	2	29	4.6	1Phospho	85.9758	21.77	114.976	73	MS2
TRPM7-C WT	+	LSQpSIPFTPVPPR	S-429	S-1568	759.896	0.965811	2	29	7.4	1Phospho	64.2073	19.37	93.2073	73	MS2
TRPM7-C WT	+	LSQpSIPFTPVPPR	S-429	S-1568	759.89	1.65553	2	28	1.3	1Phospho	64.2073	19.37	92.2073	73	MS2
TRPM7-C WT	+	LSQpSIPFTPVPPR	S-429	S-1568	759.89	2.12416	2	28	2.8	1Phospho	54.2073	18.05	82.2073	73	MS2
TRPM7-C WT	+	LSQpSIPFTPVPPR	S-429	S-1568	759.89	1.65553	2	28	0	1Phospho	44.8422	8.68	72.8422	73	MS2
TRPM7-C WT	+	LSQpSIPFTPVPPR	S-429	S-1568	759.89	1.86061	2	27	0.1	1Phospho	74.8061	20.6	101.806	73	MS2
TRPM7-C WT	+	LSQpSIPFTPVPPR	S-429	S-1568	759.89	1.91907	2	26	4.3	1Phospho	74.8061	20.6	100.806	73	MS2
TRPM7-C WT	+	LSQpSIPFTPVPPR	S-429	S-1568	759.892	1.507	2	26	3.5	1Phospho	54.2073	18.05	80.2073	73	MS2
TRPM7-C WT	+	LSQpSIPFTPVPPRGEPVTVYR	S-429	S-1568	807.427	2.31896	3	26	0	1Phospho	64.7194	8.31	90.7194	73	MS2
TRPM7-C WT	+	LSQpSIPFTPVPPR	S-429	S-1568	759.896	0.438733	2	25	7	1Phospho	54.2073	18.05	79.2073	73	MS2
TRPM7-C WT	+	LSQpSIPFTPVPPR	S-429	S-1568	759.89	1.91907	2	24	0.2	1Phospho	74.8061	20.6	98.8061	73	MS2
TRPM7-C WT	+	LSQpSIPFTPVPPR	S-429	S-1568	759.892	1.17014	2	24	1.2	1Phospho	64.2073	10	88.2073	73	MS2
TRPM7-C WT	+	LSQpSIPFTPVPPR	S-429	S-1568	759.89	1.86061	2	24	0.5	1Phospho	44.8422	8.68	68.8422	73	MS2
TRPM7-C WT	+	LSQpSIPFTPVPPR	S-429	S-1568	759.89	2.3877	2	22	7.1	1Phospho	54.2073	18.05	76.2073	73	MS2
TRPM7-C WT	+	LSQpSIPFTPVPPR	S-429	S-1568	759.89	1.72884	2	22	5.4	1Phospho	54.2073	18.05	76.2073	73	MS2
TRPM7-C WT	+	LSQpSIPFTPVPPR	S-429	S-1568	759.89	1.7873	2	22	2	1Phospho	54.2073	18.05	76.2073	73	MS2
TRPM7-C WT	+	LSQpSIPFTPVPPR	S-429	S-1568	759.897	0.220115	2	22	4.1	1Phospho	54.2073	9.37	76.2073	73	MS2
TRPM7-C WT	+	LSQpSIPFTPVPPR	S-429	S-1568	759.893	1.77054	2	22	3.8	1Phospho	44.8422	8.68	66.8422	73	MS2
TRPM7-C WT	+	LSQpSIPFTPVPPR	S-429	S-1568	759.89	1.86061	2	21	7.1	1Phospho	44.8422	16.62	65.8422	73	MS2
TRPM7-C WT	+	LSQpSIPFTPVPPR	S-429	S-1568	759.892	1.17014	2	21	0	1Phospho	44.8422	8.68	65.8422	73	MS2
TRPM7-C WT	+	LSQpSIPFTPVPPRGEPVTVYR	S-429	S-1568	1210.64	8.55786	2	20	4.3	1Phospho	48.5324	7.4	68.5324	73	MS2
TRPM7-C WT	+	LSQpSIPFTPVPPR	S-429	S-1568	506.93	2.52944	3	19	0.7	1Phospho	44.8422	8.68	63.8422	73	MS2
TRPM7-C WT	+	LSQpSIPFTPVPPR	S-429	S-1568	759.896	0.702272	2	17	0.9	1Phospho	64.2073	19.37	81.2073	73	MS2
TRPM7-C WT	+	LSQpSIPFTPVPPR	S-429	S-1568	759.89	2.12416	2	17	1.4	1Phospho	44.8422	8.68	61.8422	73	MS2
TRPM7-C WT	+	LSQpSIPFTPVPPR	S-429	S-1568	759.896	0.438733	2	16	0.4	1Phospho	54.2073	18.05	70.2073	73	MS2
TRPM7-C WT	+	LSQpSIPFTPVPPRGEPVTVYR	S-429	S-1568	807.421	1.67631	3	16	9.3	1Phospho	41.1288	6.9	57.1288	73	MS2
TRPM7-C WT	+	LSQpSIPFTPVPPR	S-429	S-1568	506.93	2.02417	3	14	3.6	1Phospho	44.8422	8.68	58.8422	73	MS2
TRPM7-C WT	+	LSQpSIPFTPVPPRGEPVTVYR	S-429	S-1568	1210.64	9.13461	2	13	2.4	1Phospho	56.4054	7.88	69.4054	73	MS3
TRPM7-C WT	+	LSQpSIPFTPVPPR	S-429	S-1568	759.893	1.77054	2	12	0	1Phospho	54.2073	9.37	66.2073	73	MS2
TRPM7-C WT	+	LSQpSIPFTPVPPR	S-429	S-1568	759.89	1.47974	2	10	6	1Phospho	44.8422	16.62	54.8422	73	MS3
TRPM7-C WT	+	LSQpSIPFTPVPPRGEPVTVYR	S-429	S-1568	807.42	1.30429	3	9	1.1	1Phospho	41.1288	6.9	50.1288	73	MS2
TRPM7-C WT	+	LSQpSIPFTPVPPRGEPVTVYR	S-429	S-1568	1210.63	7.82073	2	7	1.3	1Phospho	56.4054	7.88	63.4054	73	MS2
TRPM7-C WT	+	LEESSPNILNNpSMSSWSQLGLCAK	S-458	S-1597	915.752	2.3387	3	27	7.4	1Phospho	66.0424	8.02	93.0424	2	MS2
TRPM7-C WT	+	LEESSPNILNNpSMSSWSQLGLCAK	S-458	S-1597	915.752	2.36598	3	12	0.2	1Phospho	50.4041	7.19	62.4041	2	MS3
TRPM7-C WT	-	IEFLpSKEEMGGGLR	S-475	S-1614	823.388	1.85004	2	82	66.1	1Phospho	128.578	68.23	210.578	27	MS2
TRPM7-C WT	-	IEFLpSKEEMGGGLR	S-475	S-1614	823.388	1.41268	2	77	62.1	1Phospho	155.242	39.28	232.242	27	MS3
TRPM7-C WT	-	IEFLpSKEEMGGGLR	S-475	S-1614	823.391	1.75577	2	74	54.9	1Phospho	183.787	91.62	257.787	27	MS3
TRPM7-C WT	-	IEFLpSKEEMGGGLR	S-475	S-1614	831.385	1.69627	2	58	44.4	1Phospho 1Met(ox)	115.957	73.97	173.957	27	MS3
TRPM7-C WT	-	IEFLpSKEEMGGGLR	S-475	S-1614	831.385	1.02464	2	51	37.6	1Phospho 1Met(ox)	115.957	89.66	166.957	27	MS3
TRPM7-C WT	-	IEFLpSKEEMGGGLR	S-475	S-1614	823.391	2.02507	2	46	32.1	1Phospho	92.1722	41.31	138.172	27	MS2
TRPM7-C WT	-	IEFLpSKEEMGGGLR	S-475	S-1614	831.385	1.88709	2	46	36	1Phospho 1Met(ox)	60.3519	40.72	106.352	27	MS2
TRPM7-C WT	-	IEFLpSKEEMGGGLR	S-475	S-1614	831.385	1.48806	2	45	27.9	1Phospho 1Met(ox)	33.7815	19.89	78.7815	27	MS2
TRPM7-C WT	-	IEFLpSKEEMGGGLR	S-475	S-1614	831.385	2.20978	2	38	31.9	1Phospho 1Met(ox)	128.578	119.33	166.578	27	MS3
TRPM7-C WT	-	IEFLpSKEEMGGGLR	S-475	S-1614	831.385	1.8354	2	36	20	1Phospho 1Met(ox)	26.2996	17.05	62.2996	27	MS2
TRPM7-C WT	-	IEFLpSKEEMGGGLR	S-475	S-1614	554.59	3.30829	3	32	23.7	1Phospho 1Met(ox)	81.0328	39.04	113.033	27	MS2
TRPM7-C WT	-	IEFLpSKEEMGGGLR	S-475	S-1614	549.261	0.0805958	3	28	10.5	1Phospho	70.4183	44.12	98.4183	27	MS3
TRPM7-C WT	-	IEFLpSKEEMGGGLRR	S-475	S-1614	606.626	0.530617	3	15	0.9	1Phospho 1Met(ox)	66.4946	53.52	81.4946	27	MS3
TRPM7-C WT	-	IEFLpSKEEMGGGLRR	S-475	S-1614	601.296	2.54613	3	13	3.1	1Phospho	47.8716	23.28	60.8716	27	MS2
TRPM7-C WT	-	IEFLpSKEEMGGGLR	S-475	S-1614	549.261	0.996252	3	11	2.9	1Phospho	33.7815	19.89	44.7815	27	MS2
TRPM7-C WT	+	IEFLpSKEEMGGGLR	S-475	S-1614	823.391	1.86391	2	70	57.8	1Phospho	198.77	117.74	268.77	27	MS3
TRPM7-C WT	+	IEFLpSKEEMGGGLR	S-475	S-1614	823.391	1.87104	2	61	51.4	1Phospho	81.0328	20.68	142.033	27	MS2
TRPM7-C WT	+	IEFLpSKEEMGGGLR	S-475	S-1614	831.386	1.07016	2	39	30.6	1Phospho 1Met(ox)	33.7815	7.48	72.7815	27	MS2
TRPM7-C WT	+	IEFLpSKEEMGGGLR	S-475	S-1614	831.386	1.13573	2	30	17.6	1Phospho 1Met(ox)	92.1722	65.87	122.172	27	MS3
TRPM7-C WT	+	IEFLpSKEEMGGGLRR	S-475	S-1614	606.626	0.546817	3	12	4.8	1Phospho 1Met(ox)	31.6592	18.69	43.6592	27	MS2
TRPM7-C WT	+	IEFLpSKEEMGGGLRR	S-475	S-1614	606.626	1.61857	3	11	4	1Phospho 1Met(ox)	76.6169	67.91	87.6169	27	MS3
TRPM7-C WT	+	IEFLpSKEEMGGGLR	S-475	S-1614	823.391	2.91052	2	75	65.9	1Phospho	198.77	94.95	273.77	27	MS3
TRPM7-C WT	+	IEFLpSKEEMGGGLR	S-475	S-1614	823.391	2.2571	2	49	37.9	1Phospho	70.4183	10.07	119.418	27	MS2
TRPM7-C WT	+	IEFLpSKEEMGGGLR	S-475	S-1614	831.385	0.615418	2	48	36.6	1Phospho 1Met(ox)	141.675	122.04	189.675	27	MS3
TRPM7-C WT	+	IEFLpSKEEMGGGLR	S-475	S-1614	831.385	0.494991	2	47	37.4	1Phospho 1Met(ox)	141.675	115.37	188.675	27	MS3
TRPM7-C WT	+	IEFLpSKEEMGGGLR	S-475	S-1614	554.59	3.56024	3	16	12.2	1Phospho 1Met(ox)	81.0328	54.73	97.0328	27	MS2
TRPM7-C WT	+	IEFLpSKEEMGGGLRR	S-475	S-1614	606.626	0.93413	3	16	11.8	1Phospho 1Met(ox)	18.3224	12.5	34.3224	27	MS2
TRPM7-C WT	+	SFLPEVVNTWSpSIYKEDTVLHLCLR	S-520	S-1659	1029.51	1.10949	3	23	1.8	1Phospho	70.8596	8.08	93.8596	1	MS2
TRPM7-C WT	+	pSIPYSPR	S-555	S-1694	450.206	1.74521	2	21	8.5	1Phospho	58.8671	42.11	79.8671	3	MS3
TRPM7-C WT	+	pSIPYSPR	S-555	S-1694	450.205	0.258354	2	16	3.9	1Phospho	58.8671	23.43	74.8671	3	MS3
TRPM7-C WT	+	pSIPYSPR	S-555	S-1694	450.206	4.05391	2	13	5.4	1Phospho	72.1577	46.72	85.1577	3	MS2
TRPM7-C WT	+	GELLVLDLQGVGENLTDPpSVIKAEEK	S-639	S-1778	949.495	2.90817	3	82	37.9	1Phospho	153.458	59.48	235.458	6	MS2
TRPM7-C WT	+	GELLVLDLQGVGENLTDPpSVIKAEEKR	S-639	S-1778	1001.53	3.21239	3	44	14.5	1Phospho	99.8881	33.92	143.888	6	MS2
TRPM7-C WT	+	GELLVLDLQGVGENLTDPpSVIKAEEKR	S-639	S-1778	1001.52	1.35503	3	33	10	1Phospho	99.8881	33.92	132.888	6	MS2
TRPM7-C WT	+	GELLVLDLQGVGENLTDPpSVIKAEEKR	S-639	S-1778	1001.52	1.57554	3	26	6.5	1Phospho	118.684	27.75	144.684	6	MS3
TRPM7-C WT	+	GELLVLDLQGVGENLTDPpSVIKAEEK	S-639	S-1778	712.372	5.91884	4	8	5.1	1Phospho	33.0299	10.96	41.0299	6	MS2
TRPM7-C WT	+	GELLVLDLQGVGENLTDPpSVIKAEEKR	S-639	S-1778	751.395	3.00479	4	7	4.6	1Phospho	44.1825	18.02	51.1825	6	MS2
TRPM7-C WT	-	IIFPQDEPSDLNLQPGNpSTKESESTNSVR	S-711	S-1850	1094.84	2.85449	3	32	2.9	1Phospho	62.2836	7.3	94.2836	4	MS2
TRPM7-C WT	+	IIFPQDEPSDLNLQPGNpSTK	S-711	S-1850	765.033	1.44394	3	48	2.7	1Phospho	77.6905	9.14	125.69	4	MS2
TRPM7-C WT	+	IIFPQDEPSDLNLQPGNpSTK	S-711	S-1850	1147.05	0.685135	2	32	0.9	1Phospho	77.6905	9.14	109.69	4	MS3
TRPM7-C WT	+	IIFPQDEPSDLNLQPGNpSTK	S-711	S-1850	765.031	1.1099	3	22	1.1	1Phospho	68.5549	8.7	90.5549	4	MS3
TRPM7-C WT	+	ESESTNpSVRLML	S-720	S-1859	731.319	1.60298	2	40	18.6	1Phospho 1Met(ox)	67.0479	20.11	107.048	11	MS2
TRPM7-C WT	+	ESESTNpSVRLML	S-720	S-1859	731.319	0.844881	2	32	9	1Phospho 1Met(ox)	78.0417	31.1	110.042	11	MS3
TRPM7-C WT	+	ESESTNpSVRLML	S-720	S-1859	731.319	1.07538	2	23	4.4	1Phospho 1Met(ox)	56.67	9.73	79.67	11	MS2
TRPM7-C WT	+	SESTNpSVRLML	S-720	S-1859	666.801	6.51452	2	35	1.2	1Phospho 1Met(ox)	122.16	13.5	157.16	11	MS3
TRPM7-C WT	+	SESTNpSVRLML	S-720	S-1859	658.805	8.79807	2	35	5.9	1Phospho	95.7576	12.29	130.758	11	MS3
TRPM7-C WT	+	SESTNpSVRLML	S-720	S-1859	658.805	1.99127	2	33	16.3	1Phospho	60.7902	19.94	93.7902	11	MS2
TRPM7-C WT	+	SESTNpSVRLML	S-720	S-1859	666.801	0.395578	2	29	7.9	1Phospho 1Met(ox)	83.4681	22.68	112.468	11	MS2
TRPM7-C WT	+	STNpSVRLML	S-720	S-1859	550.764	1.86503	2	24	9.1	1Phospho	48.1968	19.49	72.1968	11	MS2
TRPM7-C WT	+	ESESTNpSVRLML	S-720	S-1859	723.321	1.09833	2	23	14.4	1Phospho	56.67	27.03	79.67	11	MS2
TRPM7-C WT	+	STNpSVRLML	S-720	S-1859	550.764	3.25109	2	20	1.2	1Phospho	71.1521	22.95	91.1521	11	MS3
TRPM7-C WT	+	ESESTNpSVRLML	S-720	S-1859	723.321	1.67152	2	13	9	1Phospho	29.6382	13.91	42.6382	11	MS3
TRPM7-C WT	+	LFLpTEEDQK	T-24	T-1163	601.769	1.70884	2	40	25.6	1Phospho	126.361	97.65	166.361	23	MS3
TRPM7-C WT	+	LFLpTEEDQKK	T-24	T-1163	665.818	1.10615	2	37	16.8	1Phospho	131.171	96.41	168.171	23	MS3
TRPM7-C WT	+	LFLpTEEDQKK	T-24	T-1163	665.818	2.53767	2	35	10.1	1Phospho	65.5486	39.36	100.549	23	MS2
TRPM7-C WT	+	LFLpTEEDQK	T-24	T-1163	601.77	1.44405	2	34	11.1	1Phospho	97.239	59.26	131.239	23	MS2
TRPM7-C WT	+	LFLpTEEDQK	T-24	T-1163	601.769	3.94084	2	29	8.5	1Phospho	97.239	59.26	126.239	23	MS2
TRPM7-C WT	+	LFLpTEEDQK	T-24	T-1163	601.77	0.787949	2	27	12	1Phospho	83.8148	70.38	110.815	23	MS3
TRPM7-C WT	+	LFLpTEEDQKK	T-24	T-1163	665.818	1.92647	2	45	16.9	1Phospho	162.163	127.4	207.163	23	MS3
TRPM7-C WT	+	LFLpTEEDQK	T-24	T-1163	601.772	0.811915	2	45	14.1	1Phospho	158.614	110.41	203.614	23	MS2
TRPM7-C WT	+	LFLpTEEDQK	T-24	T-1163	601.77	1.68489	2	45	13.2	1Phospho	158.614	110.41	203.614	23	MS2																												MA < 10 ppm
TRPM7-C WT	+	LFLpTEEDQK	T-24	T-1163	601.772	1.42567	2	44	23.3	1Phospho	176.006	138.03	220.006	23	MS3
TRPM7-C WT	+	LFLpTEEDQK	T-24	T-1163	601.77	1.07114	2	40	20.2	1Phospho	142.082	113.37	182.082	23	MS3
TRPM7-C WT	+	LFLpTEEDQKK	T-24	T-1163	665.818	2.5544	2	40	14.9	1Phospho	89.7646	45.53	129.765	23	MS2
TRPM7-C WT	+	LFLpTEEDQKK	T-24	T-1163	666.309	2.38101	2	37	19.8	1Phospho 1Deamidation	131.171	118.95	168.171	23	MS3
TRPM7-C WT	+	LFLpTEEDQKK	T-24	T-1163	665.82	0.931467	2	34	14.6	1Phospho	131.171	86.94	165.171	23	MS3
TRPM7-C WT	+	LFLpTEEDQK	T-24	T-1163	602.262	1.9392	2	33	19.7	1Phospho 1Deamidation	111.419	90.95	144.419	23	MS2
TRPM7-C WT	+	LFLpTEEDQKK	T-24	T-1163	666.309	3.00904	2	32	12.6	1Phospho 1Deamidation	65.5486	39.36	97.5486	23	MS2
TRPM7-C WT	+	LFLpTEEDQKK	T-24	T-1163	665.82	0.864959	2	27	9.4	1Phospho	102.897	76.71	129.897	23	MS3
TRPM7-C WT	+	LFLpTEEDQKK	T-24	T-1163	665.82	0.303535	2	24	13.4	1Phospho	54.5085	10.28	78.5085	23	MS2
TRPM7-C WT	+	LFLpTEEDQK	T-24	T-1163	602.262	1.32533	2	23	8.5	1Phospho 1Deamidation	83.8148	75.94	106.815	23	MS3																												FP identifier <5 (difference PTM score between unmodified peptide Peptide and modified peptide)
TRPM7-C WT	+	LFLpTEEDQKK	T-24	T-1163	665.82	1.83397	2	21	13.9	1Phospho	116.699	81.94	137.699	23	MS3
TRPM7-C WT	+	LFLpTEEDQK	T-24	T-1163	601.772	1.47773	2	15	0.8	1Phospho	83.8148	63.34	98.8148	23	MS2
TRPM7-C WT	+	LFLpTEEDQK	T-24	T-1163	601.772	2.09148	2	12	2.7	1Phospho	71.1521	57.72	83.1521	23	MS3
TRPM7-C WT	+	LFLpTEEDQK	T-24	T-1163	601.772	1.47773	2	11	4.5	1Phospho	71.1521	42.44	82.1521	23	MS2
TRPM7-C WT	+	VHNEIpTRELSIpSK	T-126; S-132	T-1265; S-1271	843.388	1.87816	2	32	5.5	2Phospho	62.8719	19.02	94.8719	2	MS3
TRPM7-C WT	+	VHNEIpTRELSIpSK	T-126; S-132	T-1265; S-1271	843.388	1.87816	2	26	5.3	2Phospho	43.8544	8.51	69.8544	2	MS3
TRPM7-C WT	-	FFVSpTPSQPSCK	T-266	T-1405	732.817	0.656911	2	46	0	1Phospho	155.896	14.35	201.896	2	MS3
TRPM7-C WT	+	FFVSpTPSQPSCK	T-266	T-1405	732.818	2.13084	2	42	4	1Phospho	141.551	13.8	183.551	2	MS3
TRPM7-C WT	+	ATEGDNpTEFGAFVGHR	T-296	T-1435	894.376	0.711004	2	27	7.8	1Phospho	128.022	65.07	155.022	8	MS3
TRPM7-C WT	+	ATEGDNpTEFGAFVGHR	T-296	T-1435	596.586	2.18156	3	16	11.3	1Phospho	37.1431	24.97	53.1431	8	MS2
TRPM7-C WT	+	ATEGDNpTEFGAFVGHR	T-296	T-1435	894.376	0.221579	2	13	3.2	1Phospho	45.1728	33	58.1728	8	MS2
TRPM7-C WT	+	ATEGDNpTEFGAFVGHR	T-296	T-1435	894.375	0.0659903	2	48	17.4	1Phospho	104.536	41.59	152.536	8	MS3
TRPM7-C WT	+	ATEGDNpTEFGAFVGHR	T-296	T-1435	894.375	0.595972	2	40	13.2	1Phospho	62.9543	25.81	102.954	8	MS2
TRPM7-C WT	+	ATEGDNpTEFGAFVGHR	T-296	T-1435	894.384	1.3674	2	35	4.8	1Phospho	82.805	37.63	117.805	8	MS2
TRPM7-C WT	+	ATEGDNpTEFGAFVGHR	T-296	T-1435	596.586	0.913044	3	26	19.8	1Phospho	53.7898	30.73	79.7898	8	MS2
TRPM7-C WT	+	ATEGDNpTEFGAFVGHR	T-296	T-1435	596.586	1.73757	3	8	2.2	1Phospho	45.1728	28.01	53.1728	8	MS2
TRPM7-C WT	+	ATEGDNpTEFGAFVGHRDpSMDLQR	T-296; S-307	T-1435; S-1446	910.363	1.28707	3	19	0.3	2Phospho 1Met(ox)	19.7112	8.35	38.7112	2	MS2
TRPM7-C WT	+	ATEGDNpTEFGAFVGHRDpSMDLQR	T-296; S-307	T-1435; S-1446	905.034	0.888665	3	12	1.8	2Phospho	19.7112	8.35	31.7112	2	MS2
TRPM7-C WT	+	FKEpTpSNKIK	T-316	T-1455	627.78	1.89566	2	22	6.6	2Phospho	48.1968	34.77	70.1968	4	MS3
TRPM7-C WT	+	FKEpTpSNKIK	T-316	T-1455	627.782	2.27981	2	22	4.4	2Phospho	48.1968	27.73	70.1968	4	MS3
TRPM7-C WT	+	FKEpTpSNKIK	T-316	T-1455	627.782	2.27981	2	20	1.9	2Phospho	59.2689	45.84	79.2689	4	MS3
TRPM7-C WT	+	FKEpTpSNKIK	T-316	T-1455	627.782	1.96072	2	15	4	2Phospho	37.9849	24.55	52.9849	4	MS3
TRPM7-C WT	+	ILSNNNTSENpTLKR	T-332	T-1471	842.41	0.514951	2	70	23	1Phospho	139.18	37.25	209.18	20	MS3
TRPM7-C WT	+	ILSNNNTSENpTLKR	T-332	T-1471	842.904	2.76223	2	59	10.5	1Phospho 1Deamidation	113.877	23.41	172.877	20	MS3
TRPM7-C WT	+	ILSNNNTSENpTLKR	T-332	T-1471	842.9	1.39501	2	56	12.3	1Phospho 1Deamidation	152.525	26.22	208.525	20	MS3
TRPM7-C WT	+	ILSNNNTSENpTLK	T-332	T-1471	764.357	0.969755	2	50	21.1	1Phospho	84.2625	30.05	134.263	20	MS2
TRPM7-C WT	+	ILSNNNTSENpTLK	T-332	T-1471	764.85	0.0589486	2	46	8.8	1Phospho 1Deamidation	84.2625	9.45	130.263	20	MS2
TRPM7-C WT	+	ILSNNNTSENpTLK	T-332	T-1471	764.36	4.17477	2	22	0.1	1Phospho	43.8544	7.69	65.8544	20	MS2
TRPM7-C WT	+	ILSNNNTSENpTLKR	T-332	T-1471	562.269	1.30285	3	20	2.4	1Phospho 1Deamidation	58.0119	8.18	78.0119	20	MS2
TRPM7-C WT	+	ILSNNNTSENpTLK	T-332	T-1471	764.357	0.113722	2	12	0.9	1Phospho	73.2859	9.08	85.2859	20	MS2
TRPM7-C WT	+	ILSNNNTSENpTLKR	T-332	T-1471	561.94	0.116914	3	12	1.5	1Phospho	32.341	6.63	44.341	20	MS2
TRPM7-C WT	+	ILSNNNTSENpTLK	T-332	T-1471	764.364	1.12561	2	60	23.1	1Phospho	53.0492	16.89	113.049	20	MS2
TRPM7-C WT	+	ILSNNNTSENpTLK	T-332	T-1471	764.357	1.23912	2	36	16.8	1Phospho	35.3351	14.23	71.3351	20	MS2
TRPM7-C WT	+	ILSNNNTSENpTLKR	T-332	T-1471	842.901	0.646913	2	36	8.9	1Phospho 1Deamidation	79.5075	10.45	115.507	20	MS3
TRPM7-C WT	+	ILSNNNTSENpTLK	T-332	T-1471	764.357	0.639918	2	34	16.4	1Phospho	62.8719	18.03	96.8719	20	MS2
TRPM7-C WT	+	ILSNNNTSENpTLKR	T-332	T-1471	842.904	4.34775	2	27	0	1Phospho 1Deamidation	79.5075	10.45	106.507	20	MS3
TRPM7-C WT	+	ILSNNNTSENpTLKR	T-332	T-1471	842.411	1.73256	2	23	11.2	1Phospho	79.5075	29.68	102.507	20	MS3
TRPM7-C WT	+	ILSNNNTSENpTLK	T-332	T-1471	765.346	5.68681	2	23	0.7	1Phospho 2Deamidation	53.0492	8.21	76.0492	20	MS2
TRPM7-C WT	+	ILSNNNTSENpTLKR	T-332	T-1471	842.407	2.53895	2	19	2.4	1Phospho	59.1609	26.11	78.1609	20	MS3
TRPM7-C WT	+	ILSNNNTSENpTLKR	T-332	T-1471	842.411	1.90175	2	15	2.5	1Phospho	32.341	6.63	47.341	20	MS2
TRPM7-C WT	+	ILSNNNTSENpTLKR	T-332	T-1471	562.269	1.21454	3	13	0.1	1Phospho 1Deamidation	48.8338	7.72	61.8338	20	MS2
TRPM7-C WT	+	ILSNNNTSENpTLK	T-332	T-1471	764.357	1.05967	2	8	0.1	1Phospho	36.1589	15.05	44.1589	20	MS3
TRPM7-C WT	+	VSSLAGFpTDCHR	T-343	T-1482	715.305	1.6196	2	27	4.4	1Phospho	65.5979	49.87	92.5979	5	MS2
TRPM7-C WT	+	VSSLAGFpTDCHR	T-343	T-1482	715.301	0.189912	2	25	13.6	1Phospho	87.7615	65.56	112.761	5	MS2
TRPM7-C WT	+	VSSLAGFpTDCHR	T-343	T-1482	715.301	0.795156	2	20	5.8	1Phospho	78.0417	10.99	98.0417	5	MS3
TRPM7-C WT	+	NTLKRVSSLAGFpTD	T-343	T-1482	794.896	7.1639	2	17	8.5	1Phospho	26.9141	6.81	43.9141	5	MS3
TRPM7-C WT	+	RVSSLAGFpTDCHR	T-343	T-1482	793.352	0.758878	2	10	0.6	1Phospho	53.0492	9.2	63.0492	5	MS3
TRPM7-C WT	-	RPSpTEDTHEVDSK	T-365	T-1504	790.836	0.0236229	2	32	1.9	1Phospho	84.2625	10.97	116.263	3	MS3
TRPM7-C WT	-	RPSpTEDTHEVDSK	T-365	T-1504	527.559	0.538502	3	32	6.4	1Phospho	53.0492	9.2	85.0492	3	MS3
TRPM7-C WT	-	RPSpTEDTHEVDSK	T-365	T-1504	527.557	2.31021	3	24	4.6	1Phospho	35.3351	7.79	59.3351	3	MS3
TRPM7-C WT	-	RPSTEDpTHEVDSK	T-368	T-1507	790.836	0.530945	2	51	11.8	1Phospho	53.0492	9.2	104.049	6	MS2
TRPM7-C WT	-	RPSTEDpTHEVDSK	T-368	T-1507	790.835	0.0598605	2	34	1.1	1Phospho	84.2625	10.97	118.263	6	MS3
TRPM7-C WT	+	RPSTEDpTHEVDSK	T-368	T-1507	790.833	2.90743	2	63	10.5	1Phospho	53.0492	9.2	116.049	6	MS2
TRPM7-C WT	+	RPSTEDpTHEVDSK	T-368	T-1507	790.835	0.00457526	2	48	10.3	1Phospho	43.8544	8.51	91.8544	6	MS2
TRPM7-C WT	+	RPSTEDpTHEVDSK	T-368	T-1507	790.836	0.63762	2	38	0.3	1Phospho	53.0492	9.2	91.0492	6	MS2
TRPM7-C WT	+	RPSTEDpTHEVDSK	T-368	T-1507	790.836	0.511011	2	33	7.1	1Phospho	53.0492	9.2	86.0492	6	MS2
TRPM7-C WT	-	EMPSEEGpTLNGLTSPFKPAMDTNYYYSAVER	T-397	T-1536	903.395	4.58364	4	24	1.9	1Phospho 1Deamidation 2Met(ox)	50.7474	6.52	74.7474	3	MS2
TRPM7-C WT	+	EMPSEEGpTLNGLTSPFKPAMDTNYYYSAVER	T-397	T-1536	903.144	0.452005	4	31	2.4	1Phospho 2Met(ox)	57.6182	6.87	88.6182	3	MS2
TRPM7-C WT	+	EMPSEEGpTLNGLTSPFKPAMDTNYYYSAVER	T-397	T-1536	903.144	0.913337	4	25	0.4	1Phospho 2Met(ox)	57.6182	6.87	82.6182	3	MS2
TRPM7-C WT	+	EMPSEEGTLNGLpTSPFKPAMDTNYYYSAVER	T-402	T-1541	1198.86	2.25969	3	38	4.6	1Phospho 1Deamidation 1Met(ox)	80.2038	7.84	118.204	19	MS2
TRPM7-C WT	+	EMPSEEGTLNGLpTSPFKPAMDTNYYYSAVER	T-402	T-1541	1198.85	3.66758	3	32	0	1Phospho 1Deamidation 1Met(ox)	50.7474	6.52	82.7474	19	MS2
TRPM7-C WT	+	EMPSEEGTLNGLpTSPFKPAMDTNYYYSAVER	T-402	T-1541	1198.85	2.66579	3	30	1.8	1Phospho 1Deamidation 1Met(ox)	105.466	8.7	135.466	19	MS2
TRPM7-C WT	+	EMPSEEGTLNGLpTSPFKPAMDTNYYYSAVER	T-402	T-1541	1193.52	2.69037	3	28	0.1	1Phospho 1Deamidation	80.2038	7.84	108.204	19	MS2
TRPM7-C WT	+	EMPSEEGTLNGLpTSPFKPAMDTNYYYSAVER	T-402	T-1541	1193.52	3.02579	3	27	3.1	1Phospho 1Deamidation	72.3615	14.74	99.3615	19	MS2
TRPM7-C WT	+	EMPSEEGTLNGLpTSPFKPAMDTNYYYSAVER	T-402	T-1541	1204.19	2.89941	3	26	7.1	1Phospho 1Deamidation 2Met(ox)	57.6182	6.87	83.6182	19	MS2
TRPM7-C WT	+	EMPSEEGTLNGLpTSPFKPAMDTNYYYSAVER	T-402	T-1541	1198.85	3.66758	3	25	1.9	1Phospho 1Deamidation 1Met(ox)	96.7664	8.43	121.766	19	MS2
TRPM7-C WT	+	EMPSEEGTLNGLpTSPFKPAMDTNYYYSAVER	T-402	T-1541	1198.86	2.34317	3	24	5.3	1Phospho 1Deamidation 1Met(ox)	88.3424	8.14	112.342	19	MS2
TRPM7-C WT	+	EMPSEEGTLNGLpTSPFKPAMDTNYYYSAVER	T-402	T-1541	1204.19	3.97988	3	21	4.3	1Phospho 1Deamidation 2Met(ox)	57.6182	6.87	78.6182	19	MS2
TRPM7-C WT	+	EMPSEEGTLNGLpTSPFKPAMDTNYYYSAVER	T-402	T-1541	1203.86	1.14308	3	16	0.4	1Phospho 2Met(ox)	64.8282	7.21	80.8282	19	MS2
TRPM7-C WT	+	EMPSEEGTLNGLpTSPFKPAMDTNYYYSAVER	T-402	T-1541	1198.53	5.18565	3	15	1.3	1Phospho 1Met(ox)	72.3615	7.53	87.3615	19	MS2
TRPM7-C WT	+	EMPSEEGTLNGLpTSPFKPAMDTNYYYSAVER	T-402	T-1541	1193.53	2.24824	3	41	0.1	1Phospho 1Deamidation	64.8282	7.21	105.828	19	MS2
TRPM7-C WT	+	EMPSEEGTLNGLpTSPFKPAMDTNYYYSAVER	T-402	T-1541	1198.85	2.16448	3	24	0.1	1Phospho 1Deamidation 1Met(ox)	88.3424	8.14	112.342	19	MS2
TRPM7-C WT	+	EMPSEEGTLNGLpTSPFKPAMDTNYYYSAVER	T-402	T-1541	1198.85	2.08099	3	24	0.2	1Phospho 1Deamidation 1Met(ox)	72.3615	7.53	96.3615	19	MS2
TRPM7-C WT	+	EMPSEEGTLNGLpTSPFKPAMDTNYYYSAVER	T-402	T-1541	1204.19	4.40511	3	23	0.6	1Phospho 1Deamidation 2Met(ox)	72.3615	7.53	95.3615	19	MS2
TRPM7-C WT	+	EMPSEEGTLNGLpTSPFKPAMDTNYYYSAVER	T-402	T-1541	1198.85	2.41493	3	20	0	1Phospho 1Deamidation 1Met(ox)	57.6182	6.87	77.6182	19	MS2
TRPM7-C WT	+	EMPSEEGTLNGLpTSPFKPAMDTNYYYSAVER	T-402	T-1541	1198.85	2.83234	3	19	4.2	1Phospho 1Deamidation 1Met(ox)	64.8282	7.21	83.8282	19	MS2
TRPM7-C WT	+	EMPSEEGTLNGLpTSPFKPAMDTNYYYSAVER	T-402	T-1541	1203.85	4.95822	3	19	6.6	1Phospho 2Met(ox)	57.6182	6.87	76.6182	19	MS2
TRPM7-C WT	+	EMPSEEGTLNGLpTSPFKPAMDTNYYYSAVER	T-402	T-1541	1199.19	7.76578	3	15	0.6	1Phospho 2Deamidation 1Met(ox)	57.6182	6.87	72.6182	19	MS2
TRPM7-C WT	+	EMPSEEGTLNGLTSPFKPAMDpTNYYYSAVER	T-411	T-1550	899.393	1.06137	4	16	0	1Phospho 1Deamidation 1Met(ox)	64.8282	14.08	80.8282	3	MS2
TRPM7-C WT	+	EMPSEEGTLNGLTSPFKPAMDpTNYYYSAVER	T-411	T-1550	899.145	1.18981	4	37	0	1Phospho 1Met(ox)	38.1013	11.02	75.1013	3	MS2
TRPM7-C WT	+	EMPSEEGTLNGLTSPFKPAMDpTNYYYSAVER	T-411	T-1550	899.394	2.92693	4	30	0	1Phospho 1Deamidation 1Met(ox)	72.3615	7.53	102.362	3	MS2
TRPM7-C WT	+	GEPVpTVYR	T-443	T-1582	500.731	2.9441	2	22	8.9	1Phospho	88.9009	25.94	110.901	2	MS2
TRPM7-C WT	+	GEPVpTVYR	T-443	T-1582	500.729	1.31599	2	22	5.7	1Phospho	51.2664	20.62	73.2664	2	MS2
TRPM7-C WT	+	AAQKLpTFAFNQMKPK	T-545	T-1684	601.64	0.122477	3	22	14.4	1Phospho	65.2752	34.28	87.2752	4	MS3
TRPM7-C WT	+	AAQKLpTFAFNQMKPK	T-545	T-1684	601.64	1.27395	3	16	12.3	1Phospho	55.8304	24.83	71.8304	4	MS2
TRPM7-C WT	+	AAQKLpTFAFNQMKPK	T-545	T-1684	901.959	1.29345	2	15	7.2	1Phospho	55.8304	17.18	70.8304	4	MS3
TRPM7-C WT	+	AAQKLpTFAFNQMKPK	T-545	T-1684	606.971	0.966974	3	8	7.5	1Phospho 1Met(ox)	38.6489	30.1	46.6489	4	MS3
TRPM7-C WT	-	NDYpTPDKIIFPQDEPSDLNLQPGNSTK	T-690	T-1829	1042.82	0.662286	3	42	4.5	1Phospho	59.0392	7.34	101.039	2	MS2
TRPM7-C WT	+	NDYpTPDKIIFPQDEPSDLNLQPGNSTK	T-690	T-1829	1042.82	3.98394	3	23	0.7	1Phospho	59.0392	7.34	82.0392	2	MS2
